# Supplementary material for: Single cell analysis reveals a biophysical aspect of collective cell-state transition in embryonic stem cell differentiation
Source: Sci Rep. 2018 Aug 10;8:11965. doi: 10.1038/s41598-018-30461-2 (PMC6086879; doi:10.1038/s41598-018-30461-2)
Supplement: Supplementary file 6 — Appendix data table S1 [file 41598_2018_30461_MOESM6_ESM.xlsx]

## Sheet: +LIF + 2i
Colony #	Cell #	Center position		Intensity		Dissimilarity		Count of	Cell # connected
		X (pixels)	Y (pixels)	Venus	mKate2	Venus	mKate2	Connections
1	1	825	535	1192.29	1887.27	0.057736	0.059634	3	2	9	8
1	2	780	479	487.368	802.09	0.063894	0.052001	3	4	3	1
1	3	774	529	526.531	861.953	0.024243	0.010371	2	2	8
1	4	718	522	770.663	1082.29	0.037292	0.015259	4	2	6	8	5
1	5	639	565	1511.87	1725.81	0.101437	0.040537	5	14	13	12	6	4
1	6	694	577	551.164	996.221	0.074363	0.019205	6	7	4	8	5	11	12
1	7	769	618	915.795	950.45	0.015575	0.016364	4	8	6	11	10
1	8	808	602	869.053	1191.43	0.016411	0.015916	7	9	3	7	1	10	6	4
1	9	863	625	1042.59	1761.17	0.008126	0.02755	4	1	8	28	10
1	10	789	690	854.668	1004.07	0.01171	0.028498	6	7	28	8	11	20	9
1	11	733	657	1181.65	1629.69	0.026138	0.023903	7	7	6	12	19	18	10	20
1	12	649	636	850.505	1169.36	0.030645	0.01815	6	5	6	11	18	13	16
1	13	576	641	822.101	1092.71	0.063584	0.02384	5	5	12	14	16	15
1	14	541	626	737.84	1110.29	0.078748	0.020927	3	5	13	15
1	15	506	727	314.676	765.725	0.259841	0.067078	3	14	13	16
1	16	575	723	1522	1875.45	0.118942	0.056061	6	13	15	18	17	23	12
1	17	641	752	851.818	996.091	0.043123	0.047186	6	16	18	19	21	22	23
1	18	652	696	928.934	1500.75	0.018671	0.010901	5	12	16	17	19	11
1	19	704	721	1416.47	1573.64	0.017793	0.008385	5	17	21	18	11	20
1	20	751	765	1359.47	1690.88	0.036373	0.014658	9	21	10	11	19	28	27	29	25	26
1	21	700	770	1384	1682.87	0.015614	0.011051	5	17	22	25	20	19
1	22	665	799	1285.88	1543.75	0.014742	0.011985	5	17	24	23	21	25
1	23	603	787	1556.8	1653.02	0.028092	0.016471	4	16	17	24	22
1	24	628	843	1000.95	2162.33	0.016728	0.018435	3	23	22	25
1	25	693	841	914.061	1557.78	0.019928	0.006318	5	24	21	20	22	26
1	26	711	875	696.502	1935.76	0.032843	0.03313	3	20	25	29
1	27	788	800	999.923	1909.01	0.019573	0.039527	3	20	29	28
1	28	822	776	783.412	1262.13	0.017954	0.018234	5	10	9	20	29	27
1	29	808	865	672.44	981.357	0.031947	0.05958	4	20	26	27	28
2	1	536	295	1000.31	1237.14	0.029096	0.013533	4	27	2	4	25
2	2	606	313	645.136	1590.19	0.024285	0.018138	4	27	1	4	3
2	3	626	387	639.138	1670.55	0.055672	0.000314	4	2	4	5	6
2	4	545	373	1103.67	1726.94	0.025645	0.015542	7	2	3	7	5	1	25	23
2	5	571	432	1306.94	1639.38	0.068134	0.017785	3	3	7	4
2	6	606	446	1174.72	1760.93	0.072431	0.034269	2	3	7
2	7	535	463	625.314	965.929	0.056029	0.051433	7	5	6	8	10	21	23	4
2	8	548	540	678.058	1781.4	0.008299	0.035506	2	7	10
2	9	490	586	818.007	1153.93	0.00678	0.023875	3	10	11	12
2	10	516	513	901.993	1705.83	0.008863	0.016273	6	7	21	22	9	8	11
2	11	453	537	913.622	1688.83	0.002305	0.010262	5	16	22	12	9	10
2	12	410	581	1096.89	1536.29	0.007593	0.006106	6	15	11	16	9	13	14
2	13	387	617	983.435	1295.12	0.001126	0.003184	2	12	14
2	14	339	556	979.65	1386	0.000928	0.00105	3	15	12	13
2	15	343	501	1024.07	1440.69	0.014446	0.008204	5	17	18	14	12	16
2	16	407	501	809.044	1203.78	0.007774	0.014278	5	17	15	22	11	12
2	17	386	430	696.738	1064.06	0.037777	0.037758	7	20	19	18	21	22	16	15
2	18	306	441	676.09	1071.32	0.044387	0.041969	3	17	19	15
2	19	331	404	1402.75	2294.03	0.064494	0.075397	3	17	18	20
2	20	389	368	1322.92	1932.97	0.033467	0.031183	5	21	24	17	19	26
2	21	455	420	1141.16	1406.53	0.019594	0.015072	7	7	23	24	20	22	10	17
2	22	459	491	934.499	1788.82	0.005608	0.018488	5	21	17	16	11	10
2	23	486	384	1094.13	1307.26	0.012428	0.01431	5	7	4	25	24	21
2	24	443	359	1206.04	2041.54	0.013185	0.033139	5	25	23	21	26	20
2	25	487	316	1175.34	1414.41	0.029889	0.01464	6	27	4	1	26	24	23
2	26	418	316	680.337	1081.82	0.053078	0.039713	4	27	25	24	20
2	27	491	260	536.119	909.311	0.051689	0.029825	4	26	25	1	2
3	1	821	438	652.203	1181.02	0.054998	0.008114	2	3	2
3	2	769	440	1218.13	1574.23	0.083769	0.012534	4	1	3	7	4
3	3	807	491	1011.9	1252.4	0.055741	0.005924	4	1	2	7	8
3	4	726	421	1173.11	1449.29	0.100566	0.011782	4	2	7	6	5
3	5	638	403	1186.76	1441.53	0.058622	0.010488	3	4	17	6
3	6	665	437	462.361	959.222	0.125572	0.024784	5	4	5	17	16	7
3	7	743	511	381.072	1106.83	0.126278	0.014529	8	2	4	6	8	9	10	16	3
3	8	799	565	1045.45	1582.1	0.077259	0.015741	3	7	9	3
3	9	756	617	661.652	1218.63	0.062296	0.023048	5	7	10	8	11	12
3	10	703	598	403.896	698.785	0.053917	0.059284	5	7	16	11	15	9
3	11	602	659	722.428	1250.46	0.065477	0.025971	7	14	10	15	9	12	13	19
3	12	664	699	1696.34	1955.49	0.101583	0.026956	3	11	13	9
3	13	598	704	1742.16	1819.85	0.052986	0.009499	3	12	11	19
3	14	552	606	1104.92	1933.45	0.023278	0.024181	5	16	18	15	11	19
3	15	635	611	814.904	1200.07	0.028847	0.025136	4	16	14	11	10
3	16	658	534	730.741	1335.66	0.060842	0.030316	7	6	10	7	17	18	14	15
3	17	608	485	1462.78	1484.45	0.087674	0.022689	4	5	6	16	18
3	18	562	530	1594.27	2516.22	0.047179	0.04709	3	16	17	14
3	19	537	703	1344.32	1694.23	0.030891	0.007218	3	11	13	14
4	1	652	381	1353.31	2312.84	0.009473	0.027281	6	15	13	12	16	11	2
4	2	677	431	1219.71	2032.74	0.011871	0.011872	2	1	11
4	3	648	495	1237.22	2122.53	0.012985	0.013254	2	11	10
4	4	611	576	1233.84	2151.13	0.111546	0.029326	2	10	6
4	5	558	573	874.469	1482.62	0.047461	0.014505	3	10	9	6
4	6	516	620	418.418	1231.94	0.118801	0.022067	5	9	7	5	4	8
4	7	435	629	1073.08	1632.09	0.085138	0.009497	4	25	24	8	6
4	8	463	575	430.095	1178.57	0.11421	0.027775	5	9	7	6	24	23
4	9	520	526	877.682	1835.29	0.046781	0.015783	6	10	23	8	6	5	16
4	10	581	506	1385.09	2186.36	0.022692	0.016712	6	11	3	4	5	9	16
4	11	601	442	868.825	1460.66	0.026567	0.023523	5	16	1	2	3	10
4	12	525	382	1158.33	1404.64	0.008728	0.011709	5	13	17	16	29	1
4	13	554	363	1200.19	1609.04	0.015806	0.01462	5	15	1	14	12	29
4	14	566	323	772.284	1156.82	0.026329	0.025693	3	15	13	29
4	15	600	357	1239.96	1996.63	0.014642	0.023016	3	13	1	14
4	16	509	451	1087.37	1419.94	0.009154	0.015336	8	12	11	1	10	23	9	17	22
4	17	445	398	1357.39	1620.77	0.019832	0.012557	7	12	29	16	21	18	22	19
4	18	375	381	1419.07	1808.02	0.020695	0.009499	4	21	19	17	20
4	19	390	340	1447.23	2598.34	0.038159	0.057043	4	29	18	20	17
4	20	310	424	774.31	1546.39	0.043679	0.015206	4	21	18	19	27
4	21	363	453	1090.1	1505.36	0.01073	0.004995	6	22	17	18	20	27	26
4	22	416	470	805.577	1178.3	0.029321	0.023145	5	23	16	21	26	17
4	23	455	505	1336.04	1969.78	0.065167	0.020926	6	9	16	22	26	8	24
4	24	420	565	807.929	1776.51	0.032209	0.007044	5	26	25	7	8	23
4	25	370	593	1025.06	1795.51	0.002819	0.002543	4	26	28	24	7
4	26	380	518	1044.88	1742.45	0.005438	0.006068	7	27	21	22	23	24	25	28
4	27	312	483	970.88	1828.23	0.003601	0.005648	4	20	28	26	21
4	28	312	540	1051.65	1456.44	0.000445	0.008025	3	27	26	25
4	29	502	322	760.741	1208.35	0.042768	0.029384	5	14	13	12	17	19
5	1	579	390	936.332	2252.79	0.037221	0.024139	4	3	5	2	13
5	2	537	382	2070.01	3019	0.118709	0.016165	1	1
5	3	616	426	643.604	1479.97	0.018299	0.012794	5	13	5	6	4	1
5	4	652	450	679.383	1526.92	0.104519	0.019186	5	13	12	10	6	3
5	5	586	525	832.941	1380.27	0.006925	0.02108	3	6	3	1
5	6	621	542	990.352	1864.53	0.06271	0.010896	5	4	10	7	5	3
5	7	678	557	1148.77	1987.62	0.063526	0.010931	3	6	8	10
5	8	748	537	1322.52	1436.9	0.063563	0.033973	4	20	7	9	10
5	9	729	505	2892.62	2386.94	0.103043	0.021282	4	20	11	10	8
5	10	685	505	3073.59	2562.34	0.192756	0.024452	7	11	9	12	4	6	8	7
5	11	727	449	1152.48	1859.92	0.05801	0.016195	6	16	15	20	9	12	10
5	12	703	399	1161.38	2144.65	0.042426	0.008082	6	15	11	10	14	13	4
5	13	654	379	867.884	2041.46	0.012439	0.008043	5	12	14	3	4	1
5	14	700	365	1171.11	1819.16	0.00772	0.002949	3	15	12	13
5	15	740	377	976.784	1678.03	0.005862	0.016026	5	18	16	11	14	12
5	16	789	407	1226.87	1067.6	0.005449	0.020274	7	21	19	17	18	20	11	15
5	17	833	373	1055.98	979.637	0.009049	0.003895	4	22	19	16	18
5	18	804	352	870.841	1149.6	0.008915	0.015019	4	22	16	17	15
5	19	858	400	1205.99	946.209	0.011493	0.002377	4	22	17	21	16
5	20	778	468	1236.53	1672.57	0.027879	0.025196	5	21	16	8	9	11
5	21	828	464	1135.47	962.318	0.008766	0.016857	4	22	19	20	16
5	22	886	395	752.725	786.152	0.024851	0.01264	4	19	17	18	21
6	1	224	382	773.039	1495.85	0.04666	0.015501	6	4	2	3	18	17	30
6	2	272	341	1196.86	1743.81	0.223304	0.044297	4	5	4	1	3
6	3	303	387	352.104	952.176	0.132241	0.029707	5	5	1	30	6	2
6	4	241	310	412.759	1033.24	0.144012	0.038742	2	2	1
6	5	382	374	300.029	1031.32	0.160159	0.018315	5	27	2	3	6	26
6	6	385	439	900.583	1292.38	0.06137	0.004667	7	7	27	5	30	3	11	9
6	7	457	472	942.554	1332.6	0.054258	0.002517	7	22	21	23	27	6	8	9
6	8	426	545	751.126	1208.67	0.005745	0.004348	4	21	7	10	9
6	9	371	553	730.36	1290.96	0.016258	0.002002	5	6	7	10	8	11
6	10	351	634	977.461	1110.47	0.010782	0.009074	4	9	8	11	20
6	11	333	536	1187.59	1512.36	0.025752	0.005371	6	30	6	9	19	10	20
6	12	256	658	434.8	1583.74	0.043593	0.013377	3	20	14	13
6	13	200	588	757.514	1697.2	0.033833	0.027202	4	16	12	15	14
6	14	247	577	453.726	1014.03	0.044	0.026416	5	20	12	13	15	19
6	15	205	536	518.895	1169.61	0.029862	0.008814	4	16	13	14	19
6	16	187	517	714.14	1126.2	0.018646	0.015981	5	18	15	13	19	17
6	17	233	469	572.326	1117.53	0.036702	0.014442	5	18	19	16	1	30
6	18	206	426	1184.8	1788.07	0.060861	0.029327	3	1	17	16
6	19	283	526	953.455	1376.37	0.038592	0.005792	7	16	17	30	11	20	15	14
6	20	300	629	807.589	1438.95	0.035026	0.007669	5	11	19	10	14	12
6	21	497	503	742.178	1578.23	0.064866	0.007773	3	22	7	8
6	22	546	477	276.563	1352.41	0.180801	0.005243	4	29	23	7	21
6	23	574	452	535.159	1677.39	0.032884	0.004618	6	29	24	28	22	27	7
6	24	602	420	536.054	1651.98	0.00441	5.3e-05	4	29	25	23	28
6	25	577	377	499.962	1701.28	0.031349	0.002346	4	29	24	28	26
6	26	504	374	242.952	1367.9	0.127986	0.007796	4	25	28	27	5
6	27	481	415	837.239	1350.16	0.094525	0.005187	6	28	23	7	6	26	5
6	28	550	416	533.314	1661.58	0.031151	0.003077	5	25	23	24	26	27
6	29	652	434	721.947	1654.98	0.058184	0.001967	4	22	23	24	25
6	30	306	449	705.313	1341.8	0.030077	0.005636	6	3	1	17	19	11	6
7	1	536	82	2065.01	2490.17	0.271362	0.080485	3	25	24	2
7	2	624	103	660.758	1340.59	0.080849	0.02642	5	1	3	4	24	23
7	3	654	87	1053.97	1391.48	0.020561	0.004754	2	2	4
7	4	666	142	1051.11	1736.34	0.019906	0.010371	5	3	2	23	22	5
7	5	691	176	976.667	1601.87	0.012809	0.004366	4	4	22	7	6
7	6	730	201	1205.91	1696.6	0.018992	0.004244	2	5	9
7	7	695	231	856.592	1846.04	0.024653	0.011122	5	5	9	8	22	21
7	8	703	289	1685.97	1613.45	0.091291	0.012212	5	9	11	10	7	21
7	9	733	294	811.471	1383.21	0.031771	0.006402	5	6	7	8	10	14
7	10	687	350	559.77	1349.92	0.111887	0.024547	4	9	14	11	8
7	11	645	358	1367.86	2660.35	0.053455	0.059682	7	12	14	10	8	21	20	15
7	12	616	423	596.439	1280.52	0.056139	0.029766	4	14	11	15	13
7	13	542	447	948.928	1551.26	0.028159	0.008261	5	14	12	15	16	17
7	14	650	443	895.752	1595.57	0.021831	0.013538	5	10	9	13	12	11
7	15	572	375	844.096	1425.08	0.01995	0.028366	6	12	13	11	20	19	16
7	16	516	353	771.643	1150.16	0.032741	0.041138	5	13	15	17	18	19
7	17	475	363	1884.97	2075.35	0.145395	0.041877	3	13	16	18
7	18	459	316	678.565	1280.74	0.054257	0.038658	5	16	17	30	31	19
7	19	528	312	814.376	2487.76	0.009039	0.053413	7	15	16	30	18	28	20	29
7	20	588	313	1402.7	2065.33	0.032954	0.01433	5	21	11	15	19	28
7	21	634	304	1119.76	1605.74	0.02398	0.012655	6	8	7	11	20	28	22
7	22	641	223	621.317	1247.15	0.047431	0.022903	6	4	5	7	21	28	23
7	23	614	184	1251.29	2136.33	0.049694	0.033454	6	2	4	28	24	22	27
7	24	580	144	622.496	1122.59	0.08909	0.059466	5	25	1	2	27	23
7	25	513	112	587.573	1492.6	0.094928	0.018267	6	34	33	26	27	24	1
7	26	505	175	1452.38	2066.4	0.091205	0.014003	5	25	27	29	33	32
7	27	546	201	1198.72	2137.92	0.039813	0.022284	6	25	28	24	26	29	23
7	28	574	255	835.383	1556.24	0.019881	0.014978	7	21	19	29	27	23	22	20
7	29	498	243	803.9	1664.07	0.01757	0.009628	6	30	19	28	27	32	26
7	30	459	273	783.112	1557.2	0.019489	0.013666	6	35	18	31	32	29	19
7	31	398	261	1199.09	2217.27	0.034057	0.028329	3	35	18	30
7	32	453	227	647.06	1416.24	0.052501	0.010329	5	35	30	29	26	33
7	33	450	174	687.927	1572.44	0.043775	0.004837	5	35	34	25	26	32
7	34	444	120	785.786	1466.15	0.023766	0.003461	4	36	33	35	25
7	35	399	199	1449.75	1896.08	0.069111	0.009255	6	36	31	30	32	33	34
7	36	369	187	925.343	1534.16	0.021531	0.004425	2	35	34
8	1	456	371	1001.61	1554.4	0.02705	0.004605	3	29	2	3
8	2	512	384	980.3	1507.3	0.027343	0.007886	6	28	29	1	3	6	5
8	3	533	340	859.08	1471.92	0.002671	0.00044	4	1	5	2	4
8	4	617	386	856.162	1518.31	0.004357	0.000731	4	5	3	10	6
8	5	562	386	973.542	1373.08	0.002129	0.001296	4	3	4	6	2
8	6	575	438	1090.9	1460.87	0.014545	0.006651	7	28	4	5	2	7	8	10
8	7	582	481	973.911	1525.27	0.040852	0.018363	5	28	6	8	23	24
8	8	627	507	1269.46	1865.31	0.01694	0.007045	6	9	7	6	10	13	23
8	9	660	515	1065.38	1739.06	0.036522	0.01002	4	10	8	11	13
8	10	676	496	751.013	1438.15	0.02614	0.005042	4	4	9	6	8
8	11	664	609	497.046	1156.8	0.191524	0.032233	4	9	13	12	16
8	12	630	619	1878.45	1780.26	0.095273	0.008794	5	15	14	13	11	16
8	13	603	565	1302.21	1617.15	0.03647	0.009456	7	9	8	23	14	22	12	11
8	14	564	595	1855.45	2155.4	0.046594	0.009687	5	22	17	15	12	13
8	15	578	639	977.22	1798.05	0.041897	0.002132	4	16	14	17	12
8	16	593	687	1205.72	1847.75	0.041913	0.009062	5	15	17	18	11	12
8	17	518	620	903.061	1615.16	0.035477	0.008157	6	16	18	22	19	14	15
8	18	472	645	1159.07	1896.79	0.009322	0.005273	5	16	17	19	21	20
8	19	463	588	1659.84	2218.39	0.038877	0.016948	5	18	21	25	22	17
8	20	424	654	1410.14	1761.65	0.013407	0.00486	2	18	21
8	21	404	598	1021.87	1421.37	0.016829	0.014666	5	18	20	31	25	19
8	22	497	553	1213.88	1861.02	0.014862	0.005106	8	25	26	24	23	14	17	19	13
8	23	554	523	1842.42	2224.05	0.033416	0.011577	5	13	8	7	24	22
8	24	498	493	1486.27	2270.01	0.016989	0.013135	5	26	28	23	7	22
8	25	428	545	1063.76	1629.92	0.012577	0.009515	5	21	31	19	22	26
8	26	426	498	1028.44	1541.32	0.019693	0.013014	6	31	25	24	22	28	27
8	27	411	460	1189.74	1672.6	0.028002	0.014407	5	31	26	30	29	28
8	28	482	455	1854.42	2229.43	0.045714	0.018985	7	26	29	27	24	6	7	2
8	29	443	414	1894.51	2022.59	0.040651	0.008526	5	27	30	28	1	2
8	30	356	439	1642.16	2366.36	0.055027	0.036535	4	31	27	29	32
8	31	352	505	757.513	1156.47	0.034967	0.032419	6	21	32	30	27	26	25
8	32	307	494	843.373	1680.47	0.042962	0.024219	2	31	30
9	1	670	316	1513.27	2158.64	0.078977	0.040937	3	4	3	2
9	2	694	398	685.523	1218.2	0.05129	0.020907	3	1	19	3
9	3	640	376	696.971	1227.68	0.044632	0.028973	5	1	4	19	2	18
9	4	572	315	1279.74	2006.72	0.036186	0.013248	6	1	6	5	17	18	3
9	5	513	396	787.578	1868.62	0.013191	0.008313	5	4	16	7	6	17
9	6	484	324	913.25	1339.85	0.010969	0.021963	4	4	8	7	5
9	7	442	399	769.121	1378.99	0.04472	0.022248	6	16	13	9	6	8	5
9	8	340	360	1183.91	2074.56	0.035371	0.024124	5	9	10	11	6	7
9	9	383	391	629.783	1628.45	0.093453	0.014479	4	13	7	8	10
9	10	369	446	753.021	1435.13	0.064548	0.023213	4	13	8	11	9
9	11	334	493	890.564	1544.16	0.042051	0.016604	4	12	13	8	10
9	12	383	544	939.923	1451.37	0.032893	0.017726	4	33	13	11	14
9	13	410	469	2153.5	2560.49	0.150842	0.0445	8	12	14	16	15	7	11	10	9
9	14	459	513	904.373	1629.19	0.070276	0.023913	5	32	12	33	15	13
9	15	498	501	1971.24	2625.42	0.040642	0.016644	5	32	14	27	16	13
9	16	509	453	1065.87	1672.3	0.03554	0.019764	7	13	7	5	17	26	27	15
9	17	554	422	788.709	1872.25	0.013325	0.005133	6	4	19	18	16	5	26
9	18	593	403	847.337	1928.43	0.012387	0.016805	4	4	19	3	17
9	19	674	449	1058.24	1309.16	0.019271	0.01094	6	2	3	18	17	26	20
9	20	663	497	810.711	1437.39	0.095152	0.030828	5	19	26	25	22	21
9	21	728	523	1424.47	1816.91	0.038837	0.005296	2	20	22
9	22	695	552	1048.12	1753.73	0.058634	0.017646	5	20	21	24	23	25
9	23	664	600	1075.67	1783.38	8.1e-05	0.001981	3	22	24	31
9	24	604	591	1086.28	1506.59	0.054449	0.035095	5	22	25	29	31	23
9	25	615	544	3410.82	3310.35	0.322543	0.102369	5	20	24	28	26	22
9	26	592	489	859.371	1644.37	0.062025	0.023744	7	19	20	25	16	28	27	17
9	27	540	517	1487.71	2854.85	0.026178	0.029934	6	29	32	26	28	15	16
9	28	571	551	864.373	1626.56	0.119325	0.047017	4	25	29	26	27
9	29	556	590	1563.68	2473.22	0.033901	0.029967	6	24	30	32	27	28	31
9	30	532	641	803.774	1349.3	0.076852	0.050162	3	31	32	29
9	31	525	696	1100.35	1691.88	0.016938	0.011472	6	33	32	30	24	23	29
9	32	513	587	1834.41	2498.35	0.055833	0.023136	7	31	30	29	33	27	15	14
9	33	448	578	870.701	1756.69	0.029111	0.007902	4	31	32	12	14
10	1	820	306	1170.17	1228.67	0.006061	0.017374	3	3	7	2
10	2	774	380	1249.41	1459.79	0.031221	0.006723	4	8	1	7	9
10	3	797	228	889.575	1407.33	0.017595	0.011563	4	6	4	7	1
10	4	755	186	851.789	1324.9	0.010568	0.015295	3	6	5	3
10	5	659	157	843.766	1789.63	0.052228	0.010092	3	15	6	4
10	6	715	226	1280.39	1949.61	0.076137	0.017741	7	15	12	14	4	7	3	5
10	7	773	295	1332.84	1981.07	0.040256	0.022754	6	8	12	6	3	1	2
10	8	729	371	761.946	1320.43	0.029062	0.009786	6	11	9	10	2	7	12
10	9	711	448	659.079	1323.8	0.041339	0.00423	4	19	8	10	2
10	10	682	414	770.625	1127.49	0.020355	0.008888	5	11	18	19	8	9
10	11	663	344	466.602	950.126	0.114721	0.033323	6	17	13	12	18	10	8
10	12	714	295	550.562	1399.76	0.079858	0.012725	6	14	13	11	8	7	6
10	13	629	274	1258.26	1574.09	0.094296	0.014237	7	15	16	17	28	12	14	11
10	14	656	249	889.633	1286.82	0.05792	0.010684	4	15	12	13	6
10	15	597	188	375.215	1392.99	0.241287	0.015583	6	16	30	5	6	14	13
10	16	557	218	1414.85	2177.06	0.119297	0.038293	5	30	29	15	13	28
10	17	580	314	1740.23	1898.1	0.123138	0.041041	5	27	18	28	13	11
10	18	607	403	887.344	1156.29	0.035104	0.013525	7	21	27	17	11	10	19	20
10	19	624	456	1262.15	1671.42	0.065687	0.018195	4	10	18	20	9
10	20	554	446	580.453	1365.88	0.097409	0.021597	4	24	21	19	18
10	21	523	394	1237.23	1401.67	0.086656	0.019119	5	24	22	27	18	20
10	22	478	381	368.051	1009.36	0.244855	0.061947	5	24	23	27	26	21
10	23	427	361	1678.53	2195.66	0.264103	0.082664	4	24	25	26	22
10	24	396	387	1347.7	2548.14	0.157497	0.093649	5	23	22	21	20	25
10	25	402	290	362.334	1009.79	0.223922	0.079582	4	23	24	31	26
10	26	457	314	650.112	1064.88	0.06187	0.028333	5	23	25	31	27	22
10	27	502	318	854.818	1315.03	0.040665	0.008602	7	31	26	22	21	18	17	28
10	28	530	262	878.313	1222.29	0.040142	0.02128	6	16	31	29	27	17	13
10	29	492	206	483.61	1194.68	0.121012	0.031779	4	31	30	16	28
10	30	485	181	1298.59	1909.01	0.158711	0.02114	3	29	16	15
10	31	471	247	644.219	1622.36	0.02224	0.023388	5	25	29	28	26	27
11	1	517	382	1170.27	1811.09	0.016665	0.003827	5	3	2	24	25	28
11	2	562	409	1245.98	1832.46	0.099754	0.004202	6	3	4	5	8	24	1
11	3	568	372	913.819	1660.85	0.010911	0.001411	3	1	2	4
11	4	624	461	804.508	1785.94	0.041935	0.001819	4	3	2	5	6
11	5	605	483	829.448	1567.4	0.084819	0.008025	5	4	6	9	2	8
11	6	618	554	1836	2023.57	0.17425	0.024518	5	4	5	9	10	7
11	7	591	632	552.507	1184.49	0.114555	0.021392	3	6	11	10
11	8	551	460	254.443	2091.28	0.362752	0.018645	5	9	2	23	24	5
11	9	575	511	657.087	1347.37	0.108049	0.017459	5	6	10	23	8	5
11	10	537	598	746.812	1437.66	0.049295	0.009698	6	6	7	12	23	13	9
11	11	537	644	945.948	1343.76	0.027738	0.015087	2	7	12
11	12	499	693	881.482	1964.1	0.005442	0.018403	3	11	10	13
11	13	479	609	698.562	1566.04	0.048197	0.007316	6	12	21	20	22	23	10
11	14	394	583	1379	2023.75	0.043172	0.012006	5	20	17	15	16	21
11	15	360	551	812.164	2110.47	0.016327	0.009909	4	17	14	16	18
11	16	319	547	972.418	3000.21	0.008138	0.033652	4	15	14	18	19
11	17	403	510	965.12	2074.43	0.006532	0.012094	6	20	26	27	18	15	14
11	18	368	508	863.56	1578.49	0.001747	0.032051	5	17	16	19	27	15
11	19	357	468	912.555	2582.52	0.001471	0.044521	4	16	18	27	28
11	20	438	562	957.045	1740.48	0.019319	0.005881	6	13	22	21	26	14	17
11	21	426	611	689.038	1395.54	0.037064	0.012588	3	13	20	14
11	22	478	539	1560.41	2256.79	0.067345	0.023218	5	13	24	23	26	20
11	23	524	521	1641.08	1778.45	0.194099	0.009011	6	13	10	9	24	8	22
11	24	503	459	803.283	1377.76	0.070479	0.021335	7	2	1	25	23	22	26	8
11	25	448	423	880.31	1972.26	0.004557	0.014508	5	1	28	27	26	24
11	26	450	491	793.7	1609.53	0.018249	0.009237	6	25	24	22	20	17	27
11	27	408	464	967.987	1306.17	0.003332	0.030669	6	25	17	19	18	28	26
11	28	399	419	790.415	1624.87	0.010719	0.014696	4	25	19	27	1
12	1	650	252	491.871	923.813	0.106543	0.03447	5	2	3	4	5	7
12	2	543	278	1574.78	1660.43	0.112863	0.028695	3	1	3	26
12	3	597	293	992.478	1192	0.02923	0.017935	5	1	4	2	26	23
12	4	659	319	808.531	1344.68	0.016379	0.009662	5	1	5	23	9	3
12	5	714	350	837.108	1344.93	0.012027	0.007082	5	1	7	6	9	4
12	6	751	395	827.473	1337.35	0.005279	0.006046	4	5	9	8	7
12	7	751	335	960.428	1481.48	0.030735	0.01527	3	1	5	6
12	8	761	456	1091.22	1768.88	0.012631	0.005272	4	9	11	10	6
12	9	698	412	738.072	1631.41	0.018524	0.003584	7	5	23	4	6	8	11	22
12	10	737	513	1217.99	1758.6	0.018539	0.005146	6	22	11	8	12	14	13
12	11	714	468	927.701	1500.74	0.01027	0.003558	4	9	10	22	8
12	12	658	514	1236.82	1640.97	0.061023	0.012743	7	22	20	19	15	21	10	14
12	13	712	576	650.364	1411.46	0.02516	0.018706	4	10	14	15	16
12	14	691	553	875.026	2351.56	0.021679	0.048201	4	10	13	12	15
12	15	659	571	599.817	1121.82	0.032825	0.037963	5	19	12	14	13	16
12	16	628	628	804.687	1702.06	0.020281	0.009331	5	17	18	19	15	13
12	17	595	678	719.206	1459.62	0.002731	0.004872	2	18	16
12	18	551	654	817.281	1725.75	0.046692	0.021074	5	42	17	16	19	43
12	19	593	579	429.864	1507.69	0.098227	0.008314	7	16	18	43	20	15	12	45
12	20	571	517	619.482	2223.42	0.047989	0.014828	5	46	19	45	12	21
12	21	608	473	1055.78	2226.47	0.014448	0.011927	5	22	24	46	20	12
12	22	645	425	1197.19	1705.19	0.011569	0.002723	7	9	23	24	21	12	10	11
12	23	618	358	1168.55	1729.4	0.015813	0.006836	6	4	9	22	3	24	26
12	24	587	415	855.898	1550.69	0.022126	0.011576	7	22	23	26	25	47	21	46
12	25	529	393	579.016	1434.84	0.044015	0.00297	4	26	27	24	47
12	26	538	336	976.954	1750.37	0.017259	0.005701	7	3	24	23	25	27	28	2
12	27	485	364	1134.91	1612.1	0.050678	0.00237	5	26	48	28	25	47
12	28	434	350	1264.82	1733.63	0.02183	0.002667	5	26	31	48	29	27
12	29	391	375	732.989	1550.72	0.034241	0.008337	4	31	48	28	30
12	30	350	414	858	1119.3	0.015904	0.021524	6	31	32	37	33	48	29
12	31	364	328	812.384	1418.49	0.009955	0.006848	4	28	29	30	32
12	32	290	444	780.811	1158.72	0.001251	0.00604	3	31	30	33
12	33	289	499	708.516	1461.69	0.011845	0.007729	4	32	37	30	34
12	34	299	581	1019.87	1247.89	0.042967	0.006411	4	37	33	36	35
12	35	348	647	739.121	1487.21	0.008429	0.007482	4	34	36	40	41
12	36	361	585	604.42	1333.52	0.026247	0.007519	6	37	38	34	35	40	39
12	37	355	517	541.333	1643.33	0.050204	0.010139	6	33	30	38	48	36	34
12	38	435	496	650.992	1457.55	0.037522	0.005986	6	47	44	39	37	48	36
12	39	421	533	1127.33	1540.82	0.037184	0.006402	4	38	40	36	44
12	40	415	610	847.89	1965.43	0.032837	0.038553	6	35	36	39	44	42	41
12	41	418	686	838.042	1222.98	0.050393	0.025182	3	35	40	42
12	42	483	633	345.404	844.414	0.176973	0.098657	5	40	44	41	18	43
12	43	542	596	1057.88	1788.74	0.080805	0.023395	5	44	19	45	42	18
12	44	485	550	988.1	1937.9	0.045167	0.023969	8	46	47	38	40	39	45	43	42
12	45	532	524	972.907	1553.76	0.033177	0.017084	5	46	44	20	43	19
12	46	533	477	938.507	2574.28	0.022353	0.028537	6	47	24	21	20	45	44
12	47	492	446	458.795	1526.93	0.099337	0.010674	7	25	27	48	46	24	44	38
12	48	421	438	1372.18	1939.91	0.088316	0.015252	7	30	29	28	27	47	38	37
13	1	302	445	1567.28	2148.52	0.053594	0.032713	3	2	6	39
13	2	299	385	1048.08	1647.33	0.027914	0.01765	3	3	1	6
13	3	334	329	1649.82	2338.71	0.070077	0.042953	4	2	6	4	7
13	4	421	297	1142.11	2046.86	0.032134	0.020287	4	3	7	8	5
13	5	482	302	1175.67	2369.9	0.06988	0.0597	3	4	8	9
13	6	353	385	795.215	1225.77	0.039981	0.029256	6	3	1	2	39	7	41
13	7	404	349	754.347	1291.05	0.038898	0.02321	5	3	4	6	41	8
13	8	471	355	619.944	1341.35	0.044004	0.015859	7	4	5	9	28	41	7	29
13	9	545	358	508.915	1089.35	0.0605	0.039416	6	5	8	11	18	10	28
13	10	635	358	713.676	1820.65	0.017472	0.023064	4	9	18	12	13
13	11	577	424	604.746	1304.19	0.040477	0.005712	5	9	27	17	18	28
13	12	651	391	884.245	1324.43	0.005623	0.010434	4	10	13	16	18
13	13	705	407	832.858	1280.3	0.061613	0.01827	5	12	10	15	14	16
13	14	731	463	2907.25	2140.13	0.342191	0.087394	2	13	15
13	15	698	472	690.687	948.166	0.082295	0.045143	5	13	16	17	14	19
13	16	647	442	761.161	1192.57	0.006624	0.009821	5	12	13	18	15	17
13	17	628	499	780.852	1270.04	0.061203	0.022329	8	16	15	19	20	21	27	18	11
13	18	604	408	1099.03	1839.36	0.045111	0.02595	6	9	10	16	12	17	11
13	19	706	508	875.641	1648.27	0.008887	0.033456	3	15	17	20
13	20	702	564	669.645	1107.04	0.144925	0.068296	5	19	17	21	22	23
13	21	641	567	3481.28	2812.58	0.381798	0.097987	4	20	22	25	17
13	22	639	637	1628.86	2284.78	0.100267	0.0442	5	20	24	25	21	23
13	23	624	680	1091.82	1804.61	0.028956	0.023739	3	20	22	24
13	24	561	657	851.921	1352.57	0.026417	0.015394	5	22	23	25	26	33
13	25	593	583	700.977	1354.96	0.156605	0.038933	4	22	24	26	21
13	26	528	567	744.818	1556.76	0.023676	0.001916	7	24	25	27	31	32	34	33
13	27	547	487	1115.19	1308.87	0.024655	0.004184	6	26	28	11	17	30	31
13	28	525	422	993.641	1316.4	0.029645	0.003517	6	27	11	29	8	9	30
13	29	453	425	887.173	1213.56	0.022679	0.024892	5	28	30	40	41	8
13	30	486	476	1002.6	1711.7	0.011151	0.01413	5	28	27	29	40	31
13	31	461	522	819.109	1556.63	0.020365	0.006903	6	30	27	26	32	38	40
13	32	455	579	982.012	1569.35	0.007091	0.001725	6	31	38	36	26	34	35
13	33	505	639	1274.99	1609.89	0.028437	0.00198	3	24	34	26
13	34	466	634	1310.92	1601.19	0.020005	0.001986	4	32	35	26	33
13	35	405	640	1136.41	1960.09	0.011325	0.00614	4	37	32	36	34
13	36	396	594	934.966	1612.1	0.003997	0.003356	4	37	38	32	35
13	37	323	566	761.406	1881.29	0.013511	0.006649	4	39	38	36	35
13	38	403	540	892.851	1470.91	0.012683	0.009577	6	31	40	37	39	36	32
13	39	356	486	970.011	1488.26	0.020022	0.014138	6	40	41	6	1	37	38
13	40	425	483	1616.84	2371.55	0.055333	0.041907	6	30	31	29	41	39	38
13	41	396	422	1186.89	1598.93	0.031706	0.012066	6	40	39	7	6	29	8
14	1	517	260	679.454	798.27	0.075493	0.247276	2	4	2
14	2	584	351	1603.4	3308.89	0.12464	0.181098	5	1	4	3	12	13
14	3	493	405	767.705	1922.38	0.031973	0.023781	6	2	6	11	12	4	5
14	4	469	326	873.878	1732.25	0.029179	0.049365	4	1	2	3	5
14	5	398	392	578.384	1973.5	0.040504	0.025158	4	6	3	4	7
14	6	454	482	1098.79	1728.35	0.022077	0.019369	5	7	8	3	5	11
14	7	408	549	901.185	974.278	0.023013	0.041807	4	9	6	8	5
14	8	491	551	1133.43	1189.59	0.021863	0.00974	5	9	6	11	10	7
14	9	548	585	576.543	1121.99	0.044634	0.002701	4	17	10	8	7
14	10	552	544	888.406	1345.18	0.012614	0.007481	4	16	9	11	8
14	11	551	466	1026.65	1520.55	0.017313	0.009006	7	13	16	6	10	8	12	3
14	12	556	419	511.607	1034.67	0.106417	0.09357	4	2	13	11	3
14	13	645	445	886.435	1421.62	0.025189	0.029892	6	2	12	11	16	15	14
14	14	751	450	661.094	1098.06	0.008938	0.011502	2	13	15
14	15	713	499	725.88	1389.08	0.007595	0.013274	5	13	14	18	17	16
14	16	598	511	904.421	1832.64	0.003085	0.020548	5	13	15	17	10	11
14	17	632	562	794.983	1086.88	0.008055	0.021008	3	15	16	9
14	18	711	558	532.455	932.182	0.018112	0.030007	1	15
15	1	571	357	1399.3	1434.87	0.062176	0.012774	4	2	3	9	11
15	2	542	423	726.862	1099.1	0.049718	0.036414	6	1	4	3	8	7	9
15	3	446	422	554.596	1164.56	0.071733	0.012951	4	1	4	2	5
15	4	480	436	1135.41	1680.39	0.047123	0.01429	5	3	2	5	6	7
15	5	438	497	733.528	1580.56	0.021172	0.008298	4	3	12	6	4
15	6	472	545	631.326	2092.71	0.039297	0.00949	6	5	4	13	12	7	14
15	7	519	510	1180.84	1876.99	0.067286	0.012295	5	4	2	8	6	14
15	8	560	500	1380.75	1904.95	0.088216	0.014455	6	2	7	9	10	14	15
15	9	598	453	1178.24	1926.34	0.024223	0.01631	5	8	11	2	1	10
15	10	629	508	680.865	1621.62	0.061742	0.004037	5	9	11	8	15	16
15	11	653	456	1484.32	1867.71	0.035956	0.004785	4	9	10	16	1
15	12	432	606	1090.79	1600.92	0.049814	0.004869	3	5	13	6
15	13	482	630	611.019	1724.38	0.024623	0.002237	4	22	12	6	14
15	14	536	576	407.841	1659.18	0.117666	0.003639	8	13	6	22	21	20	15	8	7
15	15	599	549	759.098	1363.09	0.042658	0.009843	6	10	16	18	14	20	8
15	16	659	564	1084.75	1681.26	0.055911	0.003516	5	15	10	11	17	18
15	17	666	617	863.59	1902.3	0.079896	0.006353	3	16	18	19
15	18	622	599	401.569	1451.54	0.105138	0.006616	5	15	20	19	17	16
15	19	625	655	389.869	1699.87	0.103466	0.006266	4	18	20	24	17
15	20	581	606	986.05	1822.45	0.07998	0.009021	6	18	19	21	24	14	15
15	21	536	668	855.61	1820.07	0.022999	0.014546	5	24	23	22	20	14
15	22	481	682	708.368	1820.96	0.018014	0.011927	4	21	23	13	14
15	23	530	712	815.175	1114.18	0.002004	0.031245	3	21	24	22
15	24	582	684	900.023	1258.36	0.033979	0.017854	4	19	21	20	23
16	1	225	567	828.789	1343.57	0.012708	0.000166	2	2	13
16	2	248	613	883.849	1370.49	0.029903	0.007872	6	3	4	7	11	13	1
16	3	203	673	493.995	1203.8	0.037235	0.007041	3	5	4	2
16	4	279	650	582.396	885.791	0.013527	0.02467	5	6	5	3	2	7
16	5	282	700	795.244	1243.88	0.02074	0.007987	3	6	4	3
16	6	351	692	735.223	1379.41	0.008933	0.00945	5	8	10	7	4	5
16	7	338	632	538.394	1126.92	0.023596	0.006341	6	6	2	11	9	10	4
16	8	414	715	953.836	1332.05	0.020645	0.008685	3	25	10	6
16	9	407	609	618.805	1259.31	0.018382	0.002996	6	24	11	7	10	23	14
16	10	404	673	660.438	1326.11	0.007156	0.006725	6	25	24	8	6	9	7
16	11	348	577	965.008	1323.14	0.036797	0.002503	6	2	13	7	9	14	12
16	12	312	533	533.692	1106.61	0.052902	0.012089	4	13	11	14	15
16	13	261	547	577.416	1294.89	0.027434	0.001402	4	2	1	12	11
16	14	390	516	1067.93	1511.85	0.031825	0.005952	7	11	23	9	17	16	15	12
16	15	320	498	909.117	1523.92	0.022946	0.006125	4	16	18	14	12
16	16	359	430	1337.63	1744.08	0.022467	0.008016	6	17	19	20	14	18	15
16	17	432	473	1390.27	1883.52	0.047746	0.01852	7	21	22	23	14	16	20	19
16	18	310	450	1074.22	1384.33	0.007162	0.005903	2	16	15
16	19	414	405	863.149	1349.47	0.020183	0.008481	4	17	20	16	21
16	20	406	442	792.966	1289.31	0.03746	0.014902	3	17	19	16
16	21	471	414	828.056	1311.67	0.017603	0.006328	4	22	41	17	19
16	22	505	460	794.411	1248.17	0.046756	0.028237	8	23	40	39	38	28	21	41	17
16	23	469	526	650.529	1424.5	0.03352	0.009498	7	26	24	14	9	28	22	17
16	24	463	602	796.014	1061.36	0.01181	0.012454	5	26	25	10	23	9
16	25	472	677	669.314	920.094	0.017482	0.022188	5	27	26	8	10	24
16	26	522	615	1163.42	1551.83	0.055056	0.029301	5	27	23	24	25	28
16	27	570	666	639.537	1074.48	0.015717	0.012142	5	29	30	25	26	28
16	28	554	563	664.425	974.223	0.015346	0.025031	7	29	27	26	23	37	22	38
16	29	619	618	777.222	1352.89	0.008864	0.015984	5	31	36	37	28	27
16	30	642	681	728.745	1474.15	0.002006	0.01602	2	31	27
16	31	699	637	682.901	1131.76	0.002172	0.010136	5	32	36	34	30	29
16	32	774	637	688.703	1554.15	0.001752	0.025257	3	33	34	31
16	33	833	625	613.399	1228.68	0.044036	0.009266	3	48	32	34
16	34	772	589	610.873	946.512	0.033529	0.021991	7	48	32	33	47	35	36	31
16	35	700	570	1054.36	1505.4	0.031191	0.024363	4	34	36	46	47
16	36	674	578	584.644	940.008	0.035249	0.035971	5	34	35	46	31	29
16	37	616	556	591.487	988.644	0.040019	0.045304	4	46	29	38	28
16	38	612	507	1020.07	1817.54	0.023581	0.031038	6	43	46	22	37	28	39
16	39	588	475	909.741	2138.6	0.050271	0.024399	5	43	22	40	42	38
16	40	549	448	2578.27	2554.88	0.239538	0.061309	4	22	39	42	41
16	41	571	393	1138.52	1315.49	0.056953	0.017473	5	43	42	22	40	21
16	42	599	428	640.187	1457.74	0.113069	0.022271	4	43	39	40	41
16	43	641	426	671.14	1448.39	0.023586	0.01154	7	45	44	41	42	39	38	46
16	44	707	380	673.006	1069.78	0.013398	0.011791	3	50	45	43
16	45	720	425	768.845	1249.16	0.013805	0.012206	5	50	47	44	43	46
16	46	672	511	1168.55	1992.92	0.040033	0.041127	7	35	47	43	45	36	38	37
16	47	765	495	980.462	1550.61	0.017874	0.019415	6	49	48	34	35	46	45
16	48	845	520	1405.11	1052.04	0.094956	0.011678	3	47	34	33
16	49	782	436	1386.5	1108.13	0.018759	0.015746	2	50	47
16	50	763	366	1047.08	1398.28	0.023237	0.008708	3	44	45	49
17	1	356	401	956.558	1489.76	0.016435	0.011414	3	16	3	2
17	2	420	391	1481.02	1900.36	0.032957	0.024189	4	16	15	1	3
17	3	363	305	861.253	1086.26	0.015084	0.021698	4	1	2	4	15
17	4	422	299	851.688	1195.95	0.076017	0.00205	4	3	15	5	6
17	5	476	299	245.922	1290.24	0.250518	0.001716	5	4	6	7	15	13
17	6	486	263	679.213	1370.5	0.069396	0.004733	3	4	5	7
17	7	539	276	588.607	1088.47	0.124116	0.011465	5	6	5	13	10	8
17	8	638	273	135.958	1486.1	0.370435	0.006205	3	7	10	9
17	9	677	306	731.861	1445.2	0.159248	0.003454	4	8	10	11	12
17	10	619	314	353.168	1532.61	0.11132	0.009731	5	7	13	8	9	11
17	11	668	369	748.741	1171.51	0.021123	0.009583	6	13	10	9	12	24	25
17	12	722	371	818.407	1234.03	0.013774	0.014644	4	11	9	25	26
17	13	572	346	807.163	1189.42	0.06876	0.008592	8	7	5	14	15	10	24	11	23
17	14	542	381	368.371	1626.9	0.163778	0.008902	3	15	23	13
17	15	479	378	973.015	1321.09	0.062505	0.007685	10	16	2	4	3	5	14	13	23	22	21
17	16	412	465	1220.3	1730.96	0.013455	0.003358	7	18	1	2	15	17	20	21
17	17	409	504	741.46	1619.68	0.027327	0.00268	3	18	16	20
17	18	364	543	1021.22	1775.58	0.006321	0.004885	5	32	17	16	20	19
17	19	474	563	1001.16	1485.87	0.051265	0.01767	7	32	22	21	20	18	29	30
17	20	456	516	990.647	1924.67	0.010162	0.005404	5	16	21	19	17	18
17	21	483	482	1441.97	1624.27	0.028848	0.003351	5	16	15	20	22	19
17	22	530	476	827.736	1509.51	0.053525	0.014717	7	15	21	19	29	27	23	28
17	23	570	427	1024.48	1608.03	0.047363	0.003612	7	14	27	25	24	13	15	22
17	24	621	402	883.836	1593.08	0.011119	0.008486	4	13	11	25	23
17	25	658	450	579.452	1584.44	0.016138	0.007196	9	12	11	26	36	24	27	23	28	35
17	26	729	451	553.825	1973.46	0.011765	0.030119	3	12	25	36
17	27	579	480	615.24	1620.46	0.016879	0.000271	4	25	23	22	28
17	28	572	557	666.117	1599.99	0.063703	0.013559	7	30	33	29	27	22	34	25
17	29	525	538	2742.87	3083.89	0.369588	0.099167	4	22	19	30	28
17	30	528	613	435.816	1395.32	0.166877	0.027048	6	32	29	19	28	31	33
17	31	546	696	657.419	2197.74	0.014193	0.037532	6	43	44	32	30	33	40
17	32	450	638	853.836	1333.02	0.022897	0.013227	5	42	31	30	19	18
17	33	583	642	840.724	1419.25	0.027672	0.013797	7	30	31	40	39	34	28	38
17	34	616	570	840.456	1933.75	0.01175	0.017715	4	33	28	35	38
17	35	663	538	626.738	1186.81	0.023434	0.019192	5	34	36	37	38	25
17	36	684	498	462.365	1247.41	0.008652	0.012975	4	25	35	26	37
17	37	701	587	503.98	1339.36	0.040531	0.005673	5	35	36	38	39	41
17	38	655	605	1169.31	1792.06	0.082582	0.012103	5	37	39	34	35	33
17	39	654	651	459.104	1657.9	0.073276	0.005898	5	33	38	40	41	37
17	40	616	686	779.353	2040.83	0.016167	0.022835	5	44	33	39	41	31
17	41	657	703	873.498	1366.22	0.043168	0.009972	4	44	39	37	40
17	42	390	684	720.179	1426.65	0.005466	0.000869	1	32
17	43	574	770	906.195	1412.24	0.030398	0.020437	2	44	31
17	44	621	777	567.317	1221.21	0.024905	0.030304	4	40	43	31	41
18	1	684	267	746.67	1369.9	0.042769	0.021945	4	2	8	3	4
18	2	650	302	599.768	1585.47	0.15953	0.019295	4	1	7	6	3
18	3	571	313	1534.02	2189.38	0.134836	0.035439	5	1	2	4	5	6
18	4	489	279	631.424	1339.74	0.056575	0.016023	3	3	1	5
18	5	470	340	472.717	1194.59	0.14946	0.047407	6	4	23	12	6	3	22
18	6	588	375	1503.03	2383.8	0.089542	0.029687	6	2	5	3	12	13	7
18	7	659	394	2132.67	2233.24	0.094023	0.005749	4	2	6	8	9
18	8	678	443	1305.88	2198.38	0.046226	0.010594	4	1	7	10	9
18	9	584	496	2470.99	2250.75	0.139065	0.01488	7	10	7	8	13	15	16	11
18	10	642	505	1131.49	2226.6	0.039846	1.8e-05	3	8	9	11
18	11	590	560	1196.64	2224.97	0.039431	0.01031	3	16	10	9
18	12	512	389	761.91	1401.12	0.053086	0.029208	5	5	6	13	14	23
18	13	537	459	1128.85	2194.55	0.046525	0.022385	5	6	9	12	14	15
18	14	476	450	1331.01	1807.72	0.035755	0.01148	5	13	12	23	22	15
18	15	479	512	621.621	1217.64	0.090132	0.036198	7	22	14	13	9	17	21	16
18	16	522	592	874.615	1484.32	0.062644	0.019607	4	17	9	11	15
18	17	468	579	725.393	1810.33	0.018471	0.01728	4	15	21	18	16
18	18	426	617	1286.06	2551.94	0.049711	0.058378	4	20	19	17	21
18	19	375	687	799.714	1508.05	0.024353	0.029616	2	18	20
18	20	369	598	957.76	1243.11	0.015142	0.03625	3	21	18	19
18	21	393	525	675.934	1441.6	0.030614	0.019998	5	22	15	17	20	18
18	22	406	467	1130.31	1982.98	0.053569	0.023196	5	14	23	5	21	15
18	23	461	406	1258.76	2191.77	0.057808	0.02903	4	5	14	22	12
19	1	486	305	1062.11	1787.41	0.025883	0.002886	3	2	6	3
19	2	418	290	583.733	1458.7	0.067577	0.007789	1	1
19	3	554	309	1109.29	1912.99	0.014481	0.003471	4	1	6	5	4
19	4	602	332	1551.88	2201.99	0.047952	0.013214	3	5	3	9
19	5	563	373	785.242	1549.65	0.032376	0.008529	6	6	8	4	7	3	9
19	6	489	378	846.463	1784.36	0.021762	0.001731	4	1	3	5	7
19	7	495	435	476.046	1990.77	0.098338	0.014422	4	6	18	8	5
19	8	586	445	1122.73	1731.43	0.027834	0.004501	6	7	5	9	17	10	18
19	9	657	429	1008.34	1700	0.013262	0.003698	4	5	4	8	10
19	10	652	544	1166.68	1788.44	0.002644	0.002447	6	9	11	12	17	8	16
19	11	630	623	1145.5	1518.49	0.002083	0.003138	4	10	12	16	13
19	12	645	658	1092.01	1807.46	0.003046	0.002218	4	11	10	13	14
19	13	569	630	1255.3	1670.1	0.012584	0.001274	7	11	12	14	15	16	17	20
19	14	590	691	897.43	1632.85	0.009559	0.001849	3	13	12	15
19	15	522	664	924.793	1871.3	0.006016	0.002201	3	14	13	20
19	16	595	576	954.749	1489.57	0.007237	0.00241	4	11	13	17	10
19	17	544	534	1026.22	1589.58	0.016651	0.004823	8	13	16	18	8	10	19	21	20
19	18	508	474	1143.26	1256.67	0.060148	0.033028	5	7	17	22	19	8
19	19	489	520	477.525	2159.64	0.101624	0.020037	4	17	21	22	18
19	20	492	606	890.666	1763.89	0.006567	0.000846	4	15	17	13	21
19	21	473	571	894.406	1809.08	0.019473	0.002741	4	17	20	19	22
19	22	442	526	908.704	1993.18	0.029357	0.014372	3	21	19	18
20	1	637	566	849.325	1765.35	0.019775	0.000918	2	2	3
20	2	614	518	1053.61	1644.42	0.009912	0.003619	4	8	9	3	1
20	3	667	416	1272.15	1890.57	0.010302	0.001547	4	7	8	2	1
20	4	660	296	980.534	1810.32	0.046548	0.165222	3	5	6	7
20	5	539	271	457.366	475.161	0.093195	0.275708	5	6	4	19	20	18
20	6	606	317	674.482	724.533	0.028427	0.114058	4	5	4	18	7
20	7	670	349	1124.65	1783.48	0.015607	0.03205	5	4	18	3	8	6
20	8	601	445	1360.76	2032.8	0.066635	0.019829	8	7	18	17	9	15	16	2	3
20	9	548	522	820.071	1791.22	0.029852	0.00453	4	8	15	10	2
20	10	487	511	632.302	1532.56	0.051967	0.009035	4	15	9	14	12
20	11	388	499	233.225	767.947	0.413875	0.118085	2	12	13
20	12	350	516	1175.65	1542.74	0.108215	0.017213	6	10	11	14	25	24	13
20	13	389	445	882.898	1842.09	0.079716	0.033102	5	12	11	14	15	24
20	14	424	492	835.922	1799.89	0.020032	0.00455	4	10	12	13	15
20	15	458	456	1346.96	2232.15	0.039295	0.014995	9	8	9	10	13	14	24	16	18	23
20	16	511	433	756.833	1680.06	0.061803	0.023404	4	17	8	15	18
20	17	556	413	343.903	911.399	0.20881	0.082258	3	18	8	16
20	18	536	357	844.576	1562.82	0.038825	0.053615	9	7	8	17	5	6	19	16	15	23
20	19	476	327	1044.97	1860.19	0.038752	0.102596	5	23	21	20	5	18
20	20	432	294	1042.73	1997.15	0.078998	0.245805	4	22	19	21	5
20	21	417	340	605.143	753.714	0.044688	0.127788	4	22	23	19	20
20	22	375	330	451.637	453.657	0.096478	0.276754	5	24	25	20	21	23
20	23	426	371	1015.14	1726.11	0.033246	0.08092	6	24	22	21	19	18	15
20	24	361	402	1166.75	1496.61	0.039421	0.052145	6	12	15	13	25	22	23
20	25	329	401	718.174	1652.94	0.043603	0.106025	3	12	24	22
21	1	338	508	873.356	1908.9	0.01451	0.013048	5	3	2	4	5	11
21	2	353	550	1000.67	2028.7	0.005072	0.017384	3	4	3	1
21	3	334	572	860.475	1508.67	0.001588	0.010125	3	2	4	1
21	4	396	541	820.583	1319.42	0.015232	0.019104	6	22	2	3	1	5	12
21	5	423	450	1572.12	2159.01	0.074607	0.028159	8	1	11	6	7	13	14	12	4
21	6	390	406	778.906	1610.96	0.026726	0.007781	4	11	5	8	7
21	7	461	378	795.844	1344.54	0.046667	0.019939	7	6	8	9	10	5	15	14
21	8	423	351	1020.41	1755.26	0.010154	0.005869	3	6	9	7
21	9	440	320	1201.89	1553.31	0.015937	0.003903	4	8	7	10	29
21	10	500	322	837.301	1255.68	0.130493	0.020691	5	7	9	29	16	15
21	11	339	430	768.131	1321.51	0.033299	0.026118	3	1	5	6
21	12	448	535	805.052	1382.77	0.018265	0.008651	5	22	5	4	13	21
21	13	480	497	794.049	1475.27	0.032458	0.008012	5	21	14	19	5	12
21	14	503	459	1408.41	1758.34	0.154134	0.009197	6	7	15	19	18	13	5
21	15	539	386	1846	2355.66	0.564743	0.043889	6	7	16	10	17	18	14
21	16	569	326	165.202	1525.9	0.566021	0.010877	4	17	29	10	15
21	17	621	379	175.983	1489.53	0.414202	0.081859	5	28	25	18	16	15
21	18	597	449	188.367	1503.38	0.643124	0.012117	5	17	24	15	14	19
21	19	585	525	1001.52	1448.61	0.081117	0.020634	9	24	23	40	39	20	21	14	18	13
21	20	622	608	1074.14	1782.3	0.033285	0.009157	5	35	36	40	23	19
21	21	514	544	713.543	1233.46	0.010235	0.008567	5	23	19	13	22	12
21	22	467	605	931.079	1538.2	0.005112	0.004483	4	4	21	12	23
21	23	565	582	910.808	1711.83	0.00454	0.006995	4	20	19	21	22
21	24	646	471	1760.77	2041.18	0.256277	0.024387	6	25	18	31	38	39	19
21	25	697	428	1285.1	2833.17	0.206555	0.083113	5	31	26	27	17	24
21	26	698	390	1131.99	1464.81	0.040012	0.182929	2	28	25
21	27	735	397	969.955	1609.5	0.067445	0.139722	3	28	31	25
21	28	780	384	597.553	429.607	0.100997	0.285603	4	30	27	26	17
21	29	467	286	1084.34	1619.59	0.227447	0.004405	3	9	10	16
21	30	796	421	558.035	1321.11	0.014166	0.082898	3	33	28	31
21	31	729	450	405.884	1081.48	0.132006	0.050509	8	38	30	32	34	33	27	25	24
21	32	805	505	608.352	845.579	0.015687	0.044802	3	33	31	34
21	33	837	474	788.245	1502.57	0.039417	0.02862	3	30	32	31
21	34	776	537	530.739	1490.8	0.030565	0.02109	5	31	32	37	38	35
21	35	748	573	857.57	1882.6	0.031919	0.003726	3	36	34	20
21	36	690	575	532.68	1964.45	0.075742	0.004193	5	39	37	35	38	20
21	37	738	536	871.125	1652.92	0.030647	0.004158	3	34	38	36
21	38	711	516	869.716	1940.12	0.054355	0.01622	6	31	37	34	24	39	36
21	39	658	517	1307.98	2558.93	0.047571	0.019848	5	24	38	40	36	19
21	40	650	563	1870.47	2742.31	0.05192	0.037581	3	39	20	19
22	1	333	366	210.313	745.495	0.137103	0.041799	1	2
22	2	381	340	493.333	1193.69	0.119115	0.013876	4	1	8	3	4
22	3	424	336	1238.51	1243.09	0.051302	0.003287	5	2	8	7	5	4
22	4	482	269	1058.87	1541.71	0.062404	0.017826	6	2	3	11	10	5	6
22	5	470	316	1040.66	1377.76	0.016929	0.006044	4	7	3	4	6
22	6	510	349	709.03	1002.62	0.023141	0.024595	5	7	5	4	10	9
22	7	467	385	679.901	1466.93	0.048311	0.007285	6	8	12	3	5	6	9
22	8	403	407	905.34	1286.06	0.035964	0.005659	4	2	3	7	12
22	9	532	417	1229.95	1589.94	0.035719	0.013332	6	25	12	10	6	7	20
22	10	583	397	699.363	1099.01	0.055381	0.020608	5	4	6	11	9	20
22	11	600	379	381.142	1056.37	0.20292	0.022877	4	4	10	20	19
22	12	463	453	1437.74	1753.12	0.092682	0.013048	6	8	14	13	15	9	7
22	13	514	482	502.739	1363.99	0.161914	0.010917	3	12	15	25
22	14	465	521	826.501	1205.52	0.049129	0.015077	3	12	15	16
22	15	503	562	608.738	1334.29	0.065001	0.007924	6	12	14	16	13	25	17
22	16	517	621	445.69	1625.29	0.064742	0.009482	4	15	14	17	18
22	17	553	568	820.164	1403.71	0.038711	0.005838	6	16	25	15	18	21	19
22	18	565	611	918.23	1295.56	0.041105	0.007845	3	16	21	17
22	19	622	533	1018.76	1175.76	0.051484	0.019914	6	25	17	20	11	21	23
22	20	592	472	1525.96	1875	0.103754	0.032432	5	25	9	10	11	19
22	21	618	612	1295.69	1678.11	0.039593	0.016881	5	18	17	19	22	23
22	22	623	653	784.717	1113.02	0.018619	0.014342	3	23	21	24
22	23	674	658	681.619	1331.45	0.028018	0.010375	4	19	22	24	21
22	24	707	702	670.322	943.136	0.002368	0.0138	2	22	23
22	25	563	501	1665.44	1900.92	0.103437	0.018556	6	13	15	17	19	20	9
23	1	701	567	319.367	1305.58	0.200761	4.5e-05	1	3
23	2	665	536	773.914	1004.94	0.072581	0.025195	3	3	18	19
23	3	629	563	896.093	1325.81	0.077493	0.008373	5	4	6	2	1	18
23	4	607	608	1136.07	1764.01	0.012441	0.024326	3	5	6	3
23	5	531	600	1294.53	2007.97	0.091375	0.051993	5	7	10	15	6	4
23	6	582	534	798.273	1030.85	0.048432	0.047027	6	5	4	3	17	18	15
23	7	474	614	682.069	1381.64	0.054199	0.021524	3	8	10	5
23	8	406	613	1281.21	2051.56	0.07115	0.02953	4	9	10	7	11
23	9	400	571	737.038	1509.55	0.065521	0.019993	3	8	10	11
23	10	459	566	540.589	1114.15	0.082909	0.03718	8	8	7	5	15	12	13	9	11
23	11	382	533	1640.67	2169.81	0.116845	0.048896	5	10	8	9	12	26
23	12	432	479	640.08	1115.31	0.053982	0.023272	6	25	10	11	26	14	13
23	13	479	514	1159.55	1873.38	0.139189	0.055261	4	15	10	14	12
23	14	481	471	383.202	1094.46	0.073148	0.011528	5	25	13	16	15	12
23	15	524	514	476.615	1042.03	0.084229	0.037619	7	5	13	16	17	6	10	14
23	16	531	475	374.092	1043.84	0.076429	0.024107	5	23	25	15	14	17
23	17	559	482	1262.56	2282.53	0.171166	0.093811	6	23	21	6	18	15	16
23	18	633	497	347.244	1336.85	0.213843	0.013546	7	3	2	19	20	17	6	21
23	19	664	440	1559.22	1644.4	0.167114	0.015803	4	2	20	18	24
23	20	634	432	951.032	1561.13	0.050678	0.002731	5	19	24	21	18	22
23	21	591	437	832.839	1368.65	0.04966	0.013236	5	20	23	17	18	22
23	22	561	383	1014.04	1509.79	0.031688	0.007312	5	24	25	23	21	20
23	23	535	421	472.317	1067.41	0.079482	0.029346	5	25	22	21	16	17
23	24	552	352	741.104	1323.71	0.029659	0.00374	5	19	20	22	26	25
23	25	484	418	722.293	1219.58	0.033188	0.003145	7	22	23	24	26	12	14	16
23	26	438	398	968.856	1285.27	0.028638	0.01405	4	24	25	12	11
24	1	481	368	690.55	1250.23	0.011801	0.005046	3	2	4	9
24	2	453	404	770.544	1536.01	0.016373	0.007286	5	1	3	9	8	4
24	3	424	421	1044.75	1938.68	0.008864	0.013367	4	4	5	2	8
24	4	402	408	909.754	1508.7	0.010718	0.008143	4	1	3	5	2
24	5	357	446	1257.07	1981.04	0.009039	0.01798	5	3	4	6	7	8
24	6	321	498	1409.18	1686.93	0.007899	0.006091	5	5	11	13	7	12
24	7	375	491	935.376	1277.97	0.022081	0.015969	6	5	11	6	16	8	15
24	8	444	486	1282.15	1290.04	0.019961	0.010164	9	5	7	16	3	9	23	19	20	2
24	9	502	419	946.935	1188.49	0.012515	0.005698	5	8	23	1	2	10
24	10	559	447	853.848	1101.59	0.006933	0.008448	4	20	22	23	9
24	11	344	537	1301.59	1839.73	0.007879	0.008126	4	6	15	13	7
24	12	281	567	1453.28	1806.15	0.001327	0.00248	2	13	6
24	13	340	601	1629.68	2092.36	0.005726	0.005656	5	6	12	14	15	11
24	14	434	636	1594.03	2020.51	0.025692	0.010386	4	13	15	16	17
24	15	373	566	1259.23	1624.24	0.008288	0.006986	5	13	11	7	16	14
24	16	429	575	1377.99	1592.65	0.017227	0.005253	6	7	15	14	17	19	8
24	17	491	634	804.5	1439.9	0.04121	0.006169	4	16	18	19	14
24	18	532	591	996.324	1335.99	0.004513	0.001894	3	17	21	19
24	19	495	550	1050.22	1464.06	0.006253	0.001166	6	16	17	8	21	20	18
24	20	556	502	1010.08	1373.59	0.007703	0.003065	6	8	21	19	23	10	22
24	21	567	550	1160.5	1516.93	0.00255	0.003729	4	20	19	22	18
24	22	592	517	1115.38	1208.05	0.005206	0.004831	3	20	10	21
24	23	504	475	705.011	1549.03	0.028797	0.011049	4	8	20	9	10
25	1	370	761	504.054	1364.3	0.001239	0.003194	1	2
25	2	414	689	464.817	1553.9	0.010414	0.005118	2	4	1
25	3	495	676	1098.06	1772.41	0.263481	0.000717	1	4
25	4	427	656	336.761	1885.15	0.14331	0.004031	5	7	6	2	3	5
25	5	357	626	525.635	1563.08	0.10286	0.007694	4	4	6	11	12
25	6	424	619	683.524	1729.57	0.057077	0.001039	5	8	7	4	5	11
25	7	486	616	1192.56	1618.83	0.123209	0.002972	3	8	6	4
25	8	498	580	951.5	1862.73	0.011289	0.006915	8	36	9	10	18	13	11	6	7
25	9	563	542	885.703	1369.68	0.002652	0.006064	4	19	36	8	18
25	10	499	539	1067.97	1439.28	0.00744	0.007232	3	8	18	13
25	11	379	576	1409.48	1730.24	0.062314	0.002568	5	8	5	6	12	13
25	12	378	532	1386.86	2169.6	0.050719	0.013835	4	13	11	5	14
25	13	446	517	1376.64	1788.62	0.056667	0.00428	8	10	17	18	8	12	14	16	11
25	14	369	475	961.671	1587.93	0.016022	0.005795	4	13	16	12	15
25	15	388	412	1200.98	1655.32	0.003018	0.002849	4	14	16	21	20
25	16	453	448	1135.7	1439.72	0.038648	0.00529	7	23	13	14	15	22	21	17
25	17	476	484	356.011	1809.84	0.244163	0.005504	4	23	18	13	16
25	18	515	503	873.202	1491.97	0.031146	0.00486	7	23	8	9	19	17	10	13
25	19	581	475	1107.72	1189.18	0.005506	0.010338	5	24	9	23	36	18
25	20	391	344	1299.67	1954.79	0.099166	0.15114	6	28	26	27	15	33	21
25	21	460	395	1291.38	1843.3	0.022557	0.137942	5	15	20	26	22	16
25	22	525	407	1126.6	1514.71	0.011192	0.078733	7	31	26	23	24	25	21	16
25	23	545	433	1063.85	1535.89	0.039266	0.003117	6	22	24	19	18	17	16
25	24	605	392	1119.41	1597.57	0.002293	0.004355	5	25	22	19	23	36
25	25	615	336	1271.63	1832.18	0.012858	0.011041	4	35	24	31	22
25	26	472	351	612.034	280.691	0.07583	0.513108	6	31	32	27	20	22	21
25	27	439	287	396.763	983.054	0.092599	0.062365	7	28	29	30	32	26	20	31
25	28	378	286	509.426	1068.7	0.051711	0.019424	4	33	20	27	29
25	29	424	231	538.454	995.305	0.013392	0.004279	3	28	27	30
25	30	487	237	757.711	1278.89	0.035988	0.007692	4	29	27	31	34
25	31	516	300	1220.17	1520.18	0.089399	0.077803	8	30	34	25	35	22	32	26	27
25	32	482	319	370.71	1052.71	0.105323	0.11864	3	31	27	26
25	33	312	340	754.18	1289.48	0.042449	0.01965	2	28	20
25	34	565	250	781.761	1323.99	0.012523	0.001466	3	30	31	35
25	35	592	291	779.064	1253.08	0.027749	0.011611	3	34	25	31
25	36	599	545	912.455	1487.2	0.003868	0.00531	4	24	19	9	8
26	1	636	430	613.785	772.68	0.081473	0.097767	6	16	17	18	2	3	19
26	2	685	489	511.635	800.358	0.051215	0.077191	6	17	1	3	18	11	10
26	3	745	529	508.492	783.531	0.008987	0.055489	6	1	2	9	10	8	4
26	4	805	631	763.468	1648.51	0.149415	0.023119	5	6	5	8	7	3
26	5	824	669	808.646	1495.6	0.354087	0.001697	2	6	4
26	6	698	729	116.573	1363.72	0.747321	0.006148	6	15	14	13	7	4	5
26	7	729	674	1144.06	1854.28	0.282273	0.007194	4	6	8	4	13
26	8	737	631	559.254	1618.54	0.043674	0.019974	6	7	4	13	12	9	3
26	9	711	586	664.437	1215.72	0.022833	0.018052	4	10	3	12	8
26	10	688	548	544.332	1580.08	0.025488	0.043315	5	2	9	3	11	12
26	11	623	557	490.476	1116.14	0.054246	0.024721	5	12	16	2	10	18
26	12	647	598	1193.68	1482.12	0.078926	0.004623	7	8	14	13	11	16	10	9
26	13	679	665	841.12	1579.01	0.162894	0.002133	5	6	7	8	14	12
26	14	618	658	709.266	1475.26	0.136308	0.002151	5	15	6	12	13	16
26	15	565	702	884.81	1616.95	0.163061	0.001937	5	20	16	21	14	6
26	16	560	585	754.905	1791.84	0.059891	0.02577	8	19	20	15	11	14	12	18	1
26	17	628	477	1527.83	2635.98	0.14122	0.200597	3	18	1	2
26	18	616	507	958.131	1576.87	0.0496	0.051622	5	16	17	1	2	11
26	19	481	567	184.07	1438.71	0.332738	0.021333	5	23	16	22	20	1
26	20	494	657	646.653	1601.74	0.064699	0.001217	5	19	22	21	15	16
26	21	513	708	720.72	1712.58	0.005077	0.000734	2	20	15
26	22	440	659	678.659	1700.6	0.108477	0.003132	3	23	19	20
26	23	403	606	783.319	1946.7	0.199732	0.010346	2	22	19
27	1	313	374	1249.27	1566.52	0.046275	0.01396	3	16	2	4
27	2	369	381	571.812	1051.14	0.062005	0.04208	5	14	3	16	1	4
27	3	418	426	631.72	1313.32	0.050101	0.023893	5	14	12	4	7	2
27	4	416	354	1404.4	1944.8	0.066017	0.033667	5	3	2	1	5	7
27	5	454	327	858.843	1165.58	0.021212	0.024014	3	4	7	6
27	6	503	329	996.955	1416.23	0.002383	0.006242	3	8	7	5
27	7	507	386	1125.89	1551.89	0.050024	0.009447	7	8	3	4	6	5	12	9
27	8	563	380	967.99	1782.75	0.003344	0.005396	3	6	7	9
27	9	544	480	815.257	1586.34	0.031878	0.007782	5	8	12	11	10	7
27	10	457	594	641.261	1340.39	0.010304	0.014347	5	9	18	11	13	17
27	11	452	514	922.505	1381.1	0.054676	0.020692	4	9	10	13	12
27	12	477	460	366.67	2320.36	0.107474	0.031473	6	9	3	13	14	7	11
27	13	407	520	617.775	2033.14	0.025732	0.01452	6	10	17	14	11	12	15
27	14	373	448	505.059	1736.04	0.035948	0.014509	6	16	2	3	13	15	12
27	15	371	501	1101.64	2015.27	0.057503	0.006077	4	17	16	14	13
27	16	318	444	894.517	1778.29	0.028572	0.01282	5	17	15	14	1	2
27	17	352	578	679.601	1490.72	0.015151	0.010827	4	10	13	15	16
27	18	478	620	848.622	2014.97	0.014806	0.031343	1	10
28	1	309	374	1000.33	2670.31	0.109572	0.037634	2	2	14
28	2	373	403	340.586	1796.98	0.142558	0.010804	3	3	1	14
28	3	476	410	384.973	1938.31	0.151794	0.014883	7	4	10	11	12	13	14	2
28	4	497	368	753.684	1294.04	0.036554	0.054072	4	5	7	3	10
28	5	573	362	766.053	1623.4	0.011997	0.019949	5	4	7	6	9	10
28	6	630	403	686.435	1445.16	0.031586	0.017915	5	7	30	25	5	9
28	7	642	332	963.384	1865.67	0.012528	0.010009	5	8	6	5	4	30
28	8	715	314	1051.31	1601.94	0.001439	0.004381	1	7
28	9	586	451	707.871	1639.9	0.019108	0.018475	6	6	5	10	11	24	25
28	10	538	420	1259.14	3161.97	0.092817	0.095219	5	4	3	9	5	11
28	11	526	467	792.584	1447.08	0.041327	0.028198	5	3	10	9	12	24
28	12	478	481	1401.16	1746.39	0.105676	0.003005	5	3	13	11	24	16
28	13	433	470	900.396	1694.43	0.03565	0.000992	5	3	14	12	16	15
28	14	391	460	968.248	1632.44	0.07351	0.010649	5	3	1	2	15	13
28	15	381	517	960.43	1636.02	0.003019	0.000518	5	14	13	16	17	18
28	16	443	523	1030.19	1814.29	0.01164	0.002703	5	13	15	24	17	12
28	17	441	574	1191.73	1651.4	0.020806	0.002183	6	15	18	19	24	23	16
28	18	376	573	821.77	1705.03	0.014685	0.000321	3	15	17	19
28	19	410	628	1072.91	1790.21	0.009874	0.00442	4	18	23	17	20
28	20	430	674	841.299	1635.6	0.014791	0.011542	4	19	21	23	22
28	21	537	697	1058.56	1880.41	0.008386	0.006148	5	20	22	31	28	29
28	22	508	654	1317.9	2506.86	0.037369	0.045864	5	21	20	23	28	24
28	23	488	609	826.447	1357.19	0.017235	0.020078	5	19	20	22	24	17
28	24	528	541	682.355	1464.1	0.037067	0.012296	10	22	11	9	25	27	28	12	16	17	23
28	25	607	509	1172.72	2291.92	0.037421	0.027419	6	6	24	26	27	30	9
28	26	625	554	715.858	1331.37	0.040592	0.040245	3	30	27	25
28	27	607	583	856.552	1837.21	0.014465	0.01066	5	30	24	28	26	25
28	28	570	647	976.186	1469.76	0.01192	0.019063	6	22	29	21	30	24	27
28	29	630	648	783.338	1865.5	0.020207	0.003801	4	31	28	21	30
28	30	670	580	1315	2176.01	0.037303	0.015691	8	31	29	28	27	26	7	6	25
28	31	617	698	905.765	1863.92	0.011592	0.001512	3	21	29	30
29	1	741	602	279.879	1104.66	0.339044	0.05285	3	2	4	8
29	2	679	621	1009.41	1467.65	0.052112	0.019988	7	1	4	5	3	13	11	8
29	3	613	632	663.704	1691.82	0.018249	0.010858	3	5	2	13
29	4	613	698	1205.16	2209.23	0.145229	0.066786	3	1	2	5
29	5	576	653	821.454	1160.37	0.015053	0.056066	6	4	3	2	6	22	13
29	6	508	641	522.611	2262.82	0.056833	0.04022	4	5	7	23	22
29	7	449	663	965.823	1869.49	0.058258	0.016558	4	30	23	24	6
29	8	694	545	997.672	1874.22	0.111365	0.02265	4	2	11	1	9
29	9	658	476	423.442	1500.1	0.136925	0.027926	4	11	12	10	8
29	10	607	412	1120.36	1665.84	0.071112	0.011221	3	12	9	35
29	11	653	544	895.947	2536.27	0.022366	0.028628	5	2	8	13	9	12
29	12	589	464	954.724	2487.76	0.021943	0.043896	7	11	13	14	15	10	35	9
29	13	603	560	863.071	1872.7	0.005384	0.016976	8	2	22	14	21	11	12	3	5
29	14	531	458	920.57	1419.61	0.016421	0.020438	5	13	21	12	15	20
29	15	523	403	754.558	1158.79	0.01329	0.025435	6	12	35	14	16	19	20
29	16	484	374	465.234	1218.46	0.040549	0.005737	4	35	15	19	17
29	17	425	370	738.968	1136.74	0.012404	0.044605	4	19	18	34	16
29	18	409	416	704.141	2437.11	0.003784	0.078615	4	20	19	17	27
29	19	461	414	712.096	1559.44	0.009249	0.023462	5	15	20	16	17	18
29	20	445	458	558.39	1028.05	0.0142	0.037872	8	15	14	21	25	26	27	18	19
29	21	491	499	632.937	1322.88	0.016692	0.017627	6	22	14	13	20	25	23
29	22	535	544	995.852	2347.39	0.026946	0.048764	5	5	13	23	21	6
29	23	470	585	824.499	1232.54	0.014001	0.03276	6	22	25	24	21	7	6
29	24	423	582	866.854	1359.42	0.026093	0.011971	6	29	30	25	26	23	7
29	25	445	532	596.846	1605.39	0.012527	0.013838	5	20	26	21	23	24
29	26	402	517	792.65	1337.94	0.012379	0.016487	6	20	29	28	27	25	24
29	27	362	453	603.061	1673.72	0.012499	0.017095	5	20	18	28	31	26
29	28	345	513	960.612	1914.82	0.027285	0.009909	4	27	31	29	26
29	29	365	566	1034.44	2190.28	0.046475	0.021513	7	31	33	32	28	26	24	30
29	30	402	621	390.158	1531.98	0.124772	0.013709	4	32	29	24	7
29	31	315	522	545.848	1547.16	0.046682	0.008618	4	27	28	33	29
29	32	363	605	634.472	2131.38	0.037653	0.009913	3	29	30	33
29	33	331	605	901.672	1712.47	0.02479	0.007466	3	31	29	32
29	34	415	332	914.142	1892	0.008536	0.048956	1	17
29	35	540	350	752.149	1535.36	0.021051	0.01755	4	12	10	16	15
30	1	653	329	740.011	1238.2	0.059419	0.006404	4	13	12	2	11
30	2	679	372	857.265	1241.54	0.046979	0.002276	4	1	11	3	4
30	3	707	419	706.136	1352.95	0.004947	0.001075	2	2	4
30	4	691	483	797.617	1269.93	0.047081	0.005717	5	3	2	11	10	5
30	5	670	534	1099.07	1720.19	0.016643	0.017723	4	4	10	8	6
30	6	670	628	707.861	1275.99	0.012729	0.013167	4	5	7	9	8
30	7	614	638	663.321	858.049	0.037091	0.021724	6	6	9	27	26	8	25
30	8	635	570	885.374	1136.7	0.015739	0.013321	5	5	10	25	7	6
30	9	658	682	821.267	1110.92	0.006385	0.008101	2	6	7
30	10	618	498	995.213	1478.67	0.027755	0.004119	6	4	5	8	25	11	24
30	11	624	420	2250.87	1517.77	0.162109	0.01621	9	12	1	2	4	10	24	16	23	14
30	12	611	356	734.653	965.006	0.065698	0.015895	4	13	1	11	14
30	13	579	309	717.009	1034.74	0.056556	0.01193	4	15	14	12	1
30	14	569	366	1066.56	1245.25	0.055431	0.013859	5	16	15	13	12	11
30	15	529	318	1988.15	1584.59	0.159991	0.03485	4	16	17	13	14
30	16	531	392	662.243	823.664	0.138538	0.047282	6	23	18	17	15	14	11
30	17	475	304	833.122	1213.35	0.046879	0.010738	4	19	16	18	15
30	18	428	328	1266.53	1309.24	0.041778	0.007457	6	20	19	22	23	16	17
30	19	399	284	755.63	1183.64	0.017374	0.001653	3	20	18	17
30	20	371	340	749.887	1340.6	0.034106	0.002576	5	30	21	18	19	22
30	21	386	388	1333.23	1653.1	0.027504	0.010275	3	30	20	22
30	22	424	392	976.686	1381.65	0.024696	0.002315	5	30	18	20	21	23
30	23	491	431	1801.52	1238.95	0.065353	0.007115	8	22	18	16	30	29	24	11	28
30	24	556	487	1137.47	1500.21	0.037548	0.002804	5	23	25	10	11	28
30	25	590	563	1420.3	1308.66	0.034313	0.007347	6	8	7	26	28	24	10
30	26	570	626	1178.2	1249.69	0.029407	0.007485	4	7	25	28	27
30	27	504	653	960.417	1114.31	0.03425	0.010799	6	7	28	32	36	37	26
30	28	515	561	1877.14	1308.38	0.054174	0.004033	7	25	24	23	29	32	27	26
30	29	472	515	716.561	1016.03	0.096632	0.01294	5	23	28	32	31	30
30	30	394	447	1209.4	1230.09	0.025831	0.004244	7	33	31	21	22	20	23	29
30	31	397	498	921.499	1104.18	0.015575	0.007893	4	33	30	32	29
30	32	435	573	1398.39	1582.37	0.064177	0.025331	6	37	28	27	33	31	29
30	33	349	549	802.365	1268.92	0.027039	0.005203	6	37	35	34	31	30	32
30	34	269	593	504.293	1214.49	0.039138	0.001258	2	33	35
30	35	349	638	788.104	1351.45	0.016892	0.007417	4	37	33	34	36
30	36	425	660	920.187	1489.09	0.018741	0.019237	3	37	27	35
30	37	417	604	546.101	939.113	0.066305	0.027804	5	33	36	35	32	27
31	1	449	273	1073.25	1416.05	0.035953	0.008746	3	38	23	2
31	2	442	313	614.894	1115.8	0.058645	0.049117	5	23	1	4	3	22
31	3	423	391	658.282	1368.55	0.039711	0.026306	6	2	4	5	19	22	6
31	4	389	348	1022.27	2629.6	0.041726	0.076948	3	2	3	5
31	5	376	417	1619.27	2047.9	0.106678	0.014178	3	4	6	3
31	6	375	468	712.024	2000.77	0.04967	0.01262	5	5	3	19	9	7
31	7	334	505	989.673	2095.71	0.017339	0.00215	3	6	8	9
31	8	325	548	1127.04	2379.65	0.006724	0.047805	4	7	9	11	10
31	9	381	541	1458.69	1847.38	0.030053	0.006813	7	6	8	7	19	18	16	10
31	10	356	613	1429.12	1829.33	0.062988	0.01565	7	11	12	14	15	16	9	8
31	11	305	579	1188.07	939.151	0.007111	0.125534	3	12	8	10
31	12	310	652	901.487	2152.32	0.055302	0.08063	4	14	13	11	10
31	13	338	732	1204.21	808.217	0.015811	0.180946	1	12
31	14	397	688	368.464	1778.45	0.219889	0.002479	3	15	12	10
31	15	416	642	931.249	1864.48	0.070047	0.001938	4	16	17	14	10
31	16	462	599	1606.45	2231.15	0.013101	0.007682	5	9	18	17	15	10
31	17	532	609	1363.06	2018.21	0.042071	0.014461	4	37	18	16	15
31	18	487	559	1604.33	1663.22	0.062322	0.00962	6	37	9	16	19	20	17
31	19	474	509	797.099	1307.04	0.035072	0.015277	6	3	20	21	6	9	18
31	20	555	530	810.575	1457.48	0.068341	0.016463	6	37	36	27	21	19	18
31	21	490	457	1262.65	1829.09	0.03409	0.014767	4	22	27	20	19
31	22	465	395	1043.13	1747.76	0.026784	0.013356	6	23	2	3	21	27	26
31	23	512	321	1421.27	1871.2	0.056615	0.017468	6	38	1	2	22	26	24
31	24	559	318	1362.32	1696.37	0.037547	0.008538	6	38	23	30	29	25	26
31	25	569	380	1362.74	1702.26	0.043311	0.008083	5	24	26	27	28	29
31	26	517	387	742.88	1420.03	0.047982	0.007565	5	23	24	27	22	25
31	27	526	438	744.922	1247.25	0.024022	0.012659	6	21	26	22	25	28	20
31	28	577	445	760.365	1333.32	0.065331	0.025549	6	27	25	33	32	29	36
31	29	617	355	1036.61	1993.89	0.012235	0.018717	6	24	32	25	28	30	31
31	30	636	304	782.985	1163.18	0.025025	0.028251	3	38	24	29
31	31	687	403	1051.47	2138.28	0.027813	0.007145	5	29	32	33	34	35
31	32	634	403	803.738	1484.54	0.008802	0.014568	3	28	29	31
31	33	644	453	1002.66	1734.94	0.069124	0.018897	4	28	31	35	36
31	34	733	458	1790.31	2103.64	0.027373	0.001015	2	31	35
31	35	685	492	1946.78	2330.57	0.088151	0.020624	5	31	34	33	36	37
31	36	612	519	2653.18	2715.24	0.236031	0.066248	5	35	37	33	28	20
31	37	618	560	592.702	1220.55	0.205355	0.054239	5	35	17	18	20	36
31	38	556	277	699.929	1322.8	0.05378	0.009588	4	1	23	24	30
32	1	293	365	654.562	994.123	0.028062	0.015322	4	2	3	9	10
32	2	307	320	595.344	806.163	0.038216	0.034903	3	4	3	1
32	3	342	331	703.001	1053.39	0.025644	0.014052	4	4	9	2	1
32	4	370	287	1267.67	1564.58	0.068069	0.031757	6	6	8	5	2	3	9
32	5	436	231	870.044	1297.81	0.043729	0.018836	2	6	4
32	6	462	267	493.277	864.793	0.075717	0.051794	5	5	4	8	7	19
32	7	485	306	996.687	1725.07	0.043133	0.031125	4	6	19	18	8
32	8	445	346	829.703	1425.48	0.017969	0.009416	6	6	4	9	17	18	7
32	9	370	375	1053.35	1363.56	0.018863	0.010251	7	4	3	1	10	11	17	8
32	10	342	426	1187.39	1515.55	0.056439	0.04147	4	1	9	12	11
32	11	401	425	682.717	899.96	0.046671	0.049912	5	10	16	12	9	17
32	12	361	486	576.671	793.407	0.081876	0.074227	5	10	13	15	16	11
32	13	341	525	724.552	1313.91	0.040283	0.016399	4	12	15	14	30
32	14	441	560	1378.79	1481.96	0.023628	0.002378	5	13	30	15	27	29
32	15	429	515	1293.3	1570.63	0.038377	0.021266	5	13	12	16	27	14
32	16	415	484	1501.62	1953.83	0.069188	0.058079	5	15	12	11	17	27
32	17	464	417	926.312	1501.58	0.013386	0.010518	7	9	11	16	27	8	18	26
32	18	506	379	723.278	1419.27	0.024691	0.005151	7	17	8	7	19	22	24	26
32	19	537	318	585.171	1240.42	0.058383	0.017097	6	6	7	20	21	18	22
32	20	552	258	1257.73	1674.03	0.058996	0.010253	2	19	21
32	21	619	316	1029.45	1459.27	0.032816	0.007409	4	20	19	22	23
32	22	584	349	1265.58	1874.7	0.057028	0.02083	5	18	19	21	23	24
32	23	625	385	598.528	1169.18	0.098848	0.023254	5	21	22	24	25	38
32	24	562	409	1290.04	1636.33	0.031899	0.004697	7	23	22	18	26	37	36	25
32	25	648	434	1385.82	1674.26	0.040774	0.007282	4	23	37	38	24
32	26	524	450	885.044	1706.89	0.022058	0.002033	5	36	27	24	18	17
32	27	478	490	1225.55	1771.76	0.009342	0.011289	8	16	15	14	29	36	26	17	28
32	28	506	528	885.267	993.041	0.027298	0.05428	4	29	36	31	27
32	29	483	574	1185.47	1391.43	0.006112	0.009176	6	30	14	27	28	31	32
32	30	431	591	911.164	1631.96	0.014726	0.004124	4	14	29	32	13
32	31	536	566	1203.17	1857.18	0.007198	0.018601	6	29	32	33	34	36	28
32	32	547	629	1045.57	1512.74	0.002441	0.002738	5	30	29	31	33	39
32	33	568	598	1064.06	1710.53	0.004359	0.009083	4	31	32	35	34
32	34	601	549	974.332	1445.4	0.010639	0.006333	5	35	33	31	36	37
32	35	638	584	817.817	1172.86	0.014585	0.013912	5	39	33	34	37	38
32	36	554	502	1522.12	1733.28	0.030295	0.010436	7	34	31	28	26	27	24	37
32	37	634	479	964.711	1436.51	0.015549	0.004083	6	24	36	25	38	34	35
32	38	706	449	1188.84	1610.3	0.031972	0.010256	4	23	37	25	35
32	39	617	665	1155.49	1436.7	0.070384	0.015641	4	32	35	40	41
32	40	582	713	510.547	943.587	0.062945	0.017383	2	39	41
32	41	621	771	501.681	1029.4	0.065673	0.011196	2	39	40
33	1	104	562	903.853	1502.6	0.004534	0.014327	2	2	3
33	2	151	554	871.11	1190.36	0.020232	0.012838	6	22	21	5	3	1	4
33	3	114	500	728.169	1099.31	0.005025	0.006735	3	2	1	4
33	4	126	439	752.505	1162.6	0.027814	0.025066	5	7	3	2	5	6
33	5	191	472	801.221	1929.8	0.018988	0.029599	5	2	4	6	10	21
33	6	201	424	732.444	1390.29	0.029735	0.012358	5	7	4	5	10	9
33	7	187	379	1747.81	2139.51	0.128165	0.054896	5	8	4	6	9	13
33	8	163	330	762.479	1117.59	0.129791	0.079542	1	7
33	9	265	403	677.302	1444.58	0.040423	0.008518	5	7	13	12	6	10
33	10	266	467	643.094	1351.1	0.048622	0.009647	7	12	11	20	6	9	21	5
33	11	333	517	781.021	1502.17	0.026768	0.004929	7	18	19	12	17	14	10	20
33	12	334	459	813.356	1743	0.005782	0.014724	5	13	14	11	10	9
33	13	342	404	972.1	1213.62	0.023884	0.022771	4	7	9	12	14
33	14	407	460	970.395	1203.71	0.003166	0.008307	5	13	12	15	17	11
33	15	464	504	948.033	1271.47	0.001087	0.001621	3	14	17	16
33	16	444	553	1035.51	1162.43	0.000529	0.004915	3	17	15	18
33	17	405	525	1042.15	1435.6	0.003682	0.003583	5	14	15	16	18	11
33	18	391	583	1060.76	1364.07	0.005194	0.004387	4	16	17	11	19
33	19	325	590	1201.58	1726.6	0.018572	0.005693	3	18	20	11
33	20	270	568	1633.43	1956.38	0.057604	0.013424	5	19	10	11	21	22
33	21	208	525	1550.73	1511.14	0.058549	0.007392	5	20	22	2	10	5
33	22	218	596	1434.95	1510.94	0.017096	0.007772	3	20	21	2
34	1	452	333	766.396	1150.53	0.013397	0.012392	2	5	2
34	2	387	370	1064.25	1649.22	0.036378	0.012167	4	1	5	4	3
34	3	327	421	536.91	1445.57	0.036156	0.001169	3	2	4	6
34	4	377	453	700.369	1494.84	0.022881	0.002839	7	2	3	6	11	12	13	5
34	5	444	398	922.247	1199.57	0.027491	0.012335	6	1	2	13	4	15	14
34	6	303	490	649.661	1431.2	0.047288	0.003079	5	3	4	11	8	7
34	7	268	560	998.515	1528.85	0.020342	0.001687	3	6	8	9
34	8	326	585	1448.83	1772.4	0.073755	0.006095	5	6	7	9	10	11
34	9	359	644	1014.32	1567.74	0.034559	0.002499	3	8	7	10
34	10	402	599	529.596	1342.46	0.080326	0.0089	6	9	8	11	12	16	18
34	11	356	528	1206.85	1699.61	0.054002	0.004022	5	6	10	8	4	12
34	12	412	514	987.902	1606.37	0.043539	0.006598	5	10	4	11	13	16
34	13	437	464	504.459	1286.16	0.062627	0.009539	5	12	4	5	14	16
34	14	505	451	1136.41	1945.34	0.09544	0.069127	7	5	13	15	25	16	23	24
34	15	511	407	516.369	1143.53	0.090403	0.026838	2	5	14
34	16	495	545	666.071	1200.32	0.035236	0.027471	8	10	12	14	13	18	17	19	23
34	17	555	587	490.251	1096.91	0.079236	0.031536	4	16	18	19	20
34	18	519	638	540.563	1785.98	0.029954	0.024305	5	16	17	10	26	20
34	19	584	546	1307.83	2089.95	0.142402	0.111293	4	17	16	23	20
34	20	647	546	1073.41	1196.21	0.092475	0.033845	7	19	23	21	26	22	17	18
34	21	696	502	850.052	1161.21	0.041843	0.015857	5	20	26	22	24	25
34	22	647	493	372.86	678.465	0.088392	0.040972	4	21	20	24	23
34	23	586	485	374.63	660.794	0.135435	0.109591	6	19	20	24	22	14	16
34	24	607	461	492.405	1127.34	0.068507	0.032289	5	22	25	21	23	14
34	25	585	429	1113.95	1270.31	0.046522	0.012822	3	14	24	21
34	26	689	566	908.839	1646.08	0.018994	0.01448	3	20	18	21
35	1	489	261	1827.44	2399.6	0.15447	0.060427	3	2	5	3
35	2	475	290	758.187	1319.95	0.044215	0.027151	4	1	3	5	6
35	3	516	332	751.748	1339.27	0.045108	0.025395	4	1	2	6	4
35	4	540	368	779.421	1355.38	0.01118	0.007214	4	3	7	16	17
35	5	420	338	709.935	1435.79	0.099069	0.020802	5	1	2	6	8	9
35	6	455	341	1130.16	2090.12	0.024513	0.022251	5	2	5	3	7	8
35	7	481	383	1203.51	1925.94	0.012579	0.008394	5	6	4	16	8	15
35	8	438	403	1560.52	1743.92	0.02998	0.005341	6	7	6	5	9	14	15
35	9	384	398	1825.05	1975.36	0.074485	0.021297	5	8	10	11	14	5
35	10	333	450	796.572	1221.4	0.052509	0.017945	3	9	11	12
35	11	370	471	1030.7	1269.66	0.020096	0.022288	5	9	14	13	10	12
35	12	334	522	1059.71	1536.92	0.015999	0.008748	4	10	11	13	23
35	13	389	539	934.193	1128.35	0.017382	0.032285	4	14	11	12	23
35	14	424	475	1476.99	2281.64	0.040338	0.038373	7	9	8	15	11	13	23	22
35	15	477	453	1081.79	1673.76	0.019725	0.011169	6	14	22	8	7	16	20
35	16	517	415	938.382	1498.9	0.03303	0.018659	6	7	15	4	17	19	20
35	17	619	401	871.974	1557.23	0.030809	0.019371	6	16	4	19	18	35	38
35	18	616	460	490.623	867.972	0.127299	0.088662	5	19	17	35	33	34
35	19	574	433	1851.22	2329.77	0.117983	0.055094	5	17	16	20	18	33
35	20	529	479	1858.64	2621.42	0.05644	0.034738	6	15	19	16	33	21	22
35	21	509	518	2271.46	2493.46	0.079191	0.02325	4	31	22	33	20
35	22	468	530	827.565	1431.35	0.089206	0.030496	7	14	23	31	25	21	15	20
35	23	414	575	648.5	1495.71	0.059969	0.009454	6	14	12	13	22	25	24
35	24	409	628	1001.08	1729.84	0.036885	0.004989	4	23	26	27	25
35	25	473	591	1414.17	1717.71	0.044966	0.006258	5	23	24	26	31	22
35	26	466	643	1596.75	2170	0.059396	0.012888	4	24	27	31	25
35	27	491	661	603.339	1441.67	0.229775	0.037968	5	24	26	31	29	28
35	28	577	663	1655.15	2488.55	0.123329	0.039188	5	29	39	32	27	41
35	29	561	634	2742.65	2568.73	0.140353	0.025147	5	31	30	27	28	32
35	30	567	597	1872.63	2620.07	0.032616	0.022697	3	31	29	32
35	31	520	580	2117.58	2189.03	0.102963	0.017672	10	26	25	27	29	30	21	22	32	34	33
35	32	609	577	1029.39	1477.29	0.074441	0.030901	7	29	31	34	30	36	39	28
35	33	559	517	1036.99	1659.98	0.084316	0.032127	6	31	18	19	20	21	34
35	34	615	523	588.345	1373.7	0.102426	0.019503	6	31	18	33	35	36	32
35	35	678	516	1124.17	1637.15	0.046697	0.019886	5	17	18	34	36	38
35	36	683	570	1219.86	1944.19	0.041538	0.014568	6	34	32	38	37	39	35
35	37	718	599	1555.31	2715.99	0.082319	0.043194	4	39	40	38	36
35	38	731	582	879.899	2098.66	0.023166	0.010517	4	37	36	35	17
35	39	653	633	566.458	1374.54	0.106147	0.032402	6	32	28	41	40	37	36
35	40	688	674	866.534	1609.2	0.034116	0.019366	3	41	39	37
35	41	613	684	752.831	1771.4	0.045351	0.01189	3	28	39	40
36	1	543	308	754.07	1430.61	0.029346	0.011807	3	7	6	2
36	2	475	345	1474.5	1948.74	0.07941	0.017785	4	6	1	3	4
36	3	482	395	3225.13	3218.22	0.226386	0.061729	4	6	2	4	5
36	4	423	410	838.598	2207.43	0.093811	0.022417	5	2	3	5	18	19
36	5	484	447	1490.21	1555.49	0.062726	0.023041	6	6	4	3	18	17	13
36	6	529	376	850.035	1727.92	0.076744	0.014781	6	7	3	5	13	1	2
36	7	611	329	715.665	1814.91	0.002123	0.003343	5	8	1	6	13	9
36	8	684	341	677.977	1602.07	0.002959	0.007969	4	10	9	7	11
36	9	602	416	714.464	1956.15	0.015376	0.005887	5	8	13	7	10	12
36	10	626	428	600.713	1452.35	0.034947	0.0223	4	8	9	11	12
36	11	622	500	833.061	2211.54	0.013507	0.018812	5	15	14	10	12	8
36	12	567	478	1294.55	2265.8	0.061016	0.017379	6	14	10	9	13	11	16
36	13	550	430	827.263	1989.31	0.01684	0.007494	7	6	5	16	17	7	9	12
36	14	587	522	753.841	1779.45	0.014325	0.010108	4	16	15	11	12
36	15	540	632	779.551	1464.14	0.001687	0.010799	4	22	16	11	14
36	16	537	544	741.212	1364.03	0.013859	0.017489	6	22	17	14	15	13	12
36	17	472	525	962.019	1674.18	0.01517	0.004581	6	5	18	20	22	16	13
36	18	430	483	936.603	1668.25	0.015209	0.00725	5	4	5	20	17	19
36	19	370	440	932.239	1358.52	0.001059	0.026201	2	4	18
36	20	385	565	616.752	1288.63	0.03697	0.012475	4	18	17	22	21
36	21	419	625	1018.18	1662.9	0.024655	0.006131	2	20	22
36	22	481	618	920.703	1660.79	0.009329	0.004492	5	20	21	15	16	17
37	1	617	616	507.317	1430.47	0.06281	0.012552	4	2	7	17	20
37	2	661	637	508.74	1302.12	0.027701	0.00785	3	3	7	1
37	3	714	655	798.876	1296.05	0.018965	0.016544	4	5	4	7	2
37	4	753	708	1026.13	1668.31	0.007192	0.008344	2	5	3
37	5	708	725	1153.01	1952.41	0.019692	0.009862	4	6	7	3	4
37	6	686	776	773.31	1746.92	0.022327	0.000708	5	8	11	13	7	5
37	7	642	714	827.76	1830.47	0.021695	0.008454	7	6	5	3	2	1	13	17
37	8	679	822	807.65	1674.12	0.01655	0.000728	5	10	13	9	6	11
37	9	652	848	887.755	1749.35	0.001963	0.029415	4	10	8	12	13
37	10	726	865	1045.07	1529.45	0.012877	0.003567	3	9	11	8
37	11	733	827	1459.99	1821.43	0.054457	0.002476	3	10	8	6
37	12	598	828	821.711	804.651	0.002282	0.087003	4	14	15	13	9
37	13	631	784	896.759	1702.48	0.005267	0.017266	7	8	6	15	12	9	7	17
37	14	539	842	865.928	1517.64	0.001206	0.029601	3	16	12	15
37	15	569	784	982.761	1363.03	0.005661	0.016093	6	19	16	14	12	13	17
37	16	513	768	883.809	1196.1	0.004927	0.01864	4	19	23	15	14
37	17	585	691	1303.78	1979.79	0.055256	0.013773	7	1	20	18	19	13	7	15
37	18	539	656	772.391	1299.5	0.020173	0.028049	4	20	21	17	19
37	19	525	706	820.679	1551.31	0.01657	0.00914	7	18	22	21	17	15	16	23
37	20	539	608	794.673	1933.96	0.027133	0.01207	4	1	17	18	21
37	21	505	633	1136.61	2095.15	0.018826	0.016869	4	20	22	18	19
37	22	459	676	1289.19	1747.68	0.0423	0.003938	3	21	19	23
37	23	474	757	657.694	1979.79	0.03705	0.020683	3	19	22	16
38	1	701	577	915.289	1907.15	0.105431	0.0629	2	2	5
38	2	682	526	354.091	902.099	0.128514	0.065914	4	3	4	1	5
38	3	635	439	927.754	1817.25	0.057936	0.051776	5	10	9	7	4	2
38	4	637	541	798.221	1360.16	0.043392	0.023313	5	3	2	5	6	7
38	5	596	615	575.023	1376.07	0.10468	0.026964	9	2	1	4	6	8	17	18	19	20
38	6	596	546	1275.72	1822.3	0.046341	0.041447	4	5	8	7	4
38	7	597	492	1159.75	801.45	0.026449	0.084067	5	3	9	6	8	4
38	8	560	529	903.683	1492.69	0.035717	0.015345	6	5	17	9	16	6	7
38	9	553	452	597.235	1277.11	0.037997	0.015661	7	12	10	3	16	15	7	8
38	10	567	375	517.114	1928.2	0.067307	0.021276	4	12	11	9	3
38	11	534	338	1049.97	1432.09	0.047475	0.010136	2	12	10
38	12	507	401	1095.4	1247.68	0.068	0.013037	5	13	11	9	15	10
38	13	451	407	1110.63	1700.89	0.057535	0.006785	3	14	15	12
38	14	382	427	965.226	1721.08	0.032914	0.00172	5	30	29	28	15	13
38	15	479	463	431.169	1526.06	0.116266	0.004689	6	14	13	12	16	9	28
38	16	503	503	429.051	1433.78	0.137984	0.004774	7	17	23	15	9	8	28	27
38	17	512	567	1056.18	1769.73	0.048826	0.010519	7	5	22	18	24	8	16	23
38	18	521	613	2093.23	2707.61	0.137942	0.04202	5	5	21	22	17	19
38	19	540	636	1879.62	2567.25	0.112885	0.050106	4	5	20	21	18
38	20	546	688	852.491	1274.49	0.051449	0.035971	3	5	19	21
38	21	498	640	1036.36	1678.62	0.046167	0.022878	4	20	19	18	22
38	22	452	608	764.835	1652.87	0.067786	0.013535	4	21	17	18	24
38	23	473	528	1171.53	1409.22	0.050062	0.010454	4	24	16	17	27
38	24	408	572	1232.23	2011.48	0.010965	0.009085	6	22	17	23	27	26	25
38	25	349	567	1437.21	2420.57	0.018973	0.026915	4	24	26	29	30
38	26	374	531	986.528	1604.69	0.018787	0.00966	5	24	27	25	29	28
38	27	423	521	1428.74	1733.48	0.062553	0.004334	5	24	28	16	23	26
38	28	412	488	1276.7	1894.42	0.079497	0.005733	6	14	16	15	27	26	29
38	29	338	505	1360.58	1687.71	0.015555	0.006126	5	14	26	28	25	30
38	30	308	520	885.894	1486.86	0.026757	0.017286	3	14	25	29
39	1	844	294	321.146	914.728	0.169981	0.000962	1	2
39	2	778	361	829.832	982.435	0.284946	0.00085	2	3	1
39	3	740	387	193.466	922.893	0.501713	0.013908	3	6	4	2
39	4	684	396	368.418	1171.91	0.266645	0.019606	5	14	12	5	6	3
39	5	682	465	518.495	885.252	0.153997	0.054569	5	12	10	11	4	6
39	6	760	486	1995.27	1377.23	0.415427	0.020689	5	10	5	4	3	7
39	7	780	556	860.998	1740.54	0.122654	0.028795	4	8	9	10	6
39	8	790	618	231.196	832.421	0.399742	0.098054	4	27	24	9	7
39	9	724	610	916.775	1670.76	0.082531	0.023085	5	8	22	24	7	10
39	10	706	523	1287.89	1924.67	0.04524	0.028498	6	22	9	7	6	5	11
39	11	640	535	1073.56	1336.78	0.029847	0.023542	6	20	12	21	22	10	5
39	12	641	444	1262.59	1665.64	0.07764	0.020754	6	20	13	14	4	5	11
39	13	582	450	1070.11	1360.14	0.020776	0.010744	6	15	20	14	12	31	17
39	14	604	383	1605.16	1901.6	0.112887	0.01733	4	13	15	4	12
39	15	552	418	1485.79	1794.52	0.042385	0.01183	4	16	17	13	14
39	16	515	390	612.516	1188.88	0.100899	0.029562	3	17	18	15
39	17	498	437	1488.15	1858.01	0.050446	0.014936	7	35	19	18	16	15	31	13
39	18	423	405	731.722	1634.53	0.072191	0.011747	4	34	19	17	16
39	19	433	429	1641.14	1857.19	0.037693	0.005572	4	34	35	18	17
39	20	566	493	1576.7	1400.41	0.060072	0.004946	6	31	30	21	11	12	13
39	21	593	570	693.7	1866.62	0.043004	0.010193	5	23	30	20	11	22
39	22	674	591	925.883	2278.14	0.012171	0.018888	6	23	11	21	24	9	10
39	23	625	609	1025.5	1646.31	0.017798	0.004922	7	28	30	25	21	22	24	26
39	24	681	644	1385.5	1834.57	0.146651	0.026814	5	23	27	8	22	9
39	25	636	663	1601	1963.45	0.041491	0.009847	4	28	26	23	27
39	26	556	693	1544.15	1440.96	0.043173	0.010729	7	39	30	29	28	25	23	27
39	27	623	719	833.665	1598.3	0.085242	0.018158	6	26	39	25	24	8	40
39	28	591	666	966.831	1608.64	0.029993	0.003293	3	23	25	26
39	29	517	680	1995.06	2029.49	0.082251	0.010144	5	39	38	37	30	26
39	30	533	582	845.255	1616.48	0.04555	0.011044	8	29	26	23	37	32	31	21	20
39	31	499	521	776.958	1211.17	0.04932	0.043942	6	30	32	35	17	20	13
39	32	462	547	1383.19	2716.79	0.019906	0.051232	6	30	37	36	33	31	35
39	33	421	501	1300.35	1664.39	0.001979	0.017563	5	48	32	36	34	35
39	34	389	468	1314.29	2294.6	0.01546	0.013565	5	33	48	18	19	35
39	35	457	478	1219.83	2358.64	0.011206	0.022022	6	33	19	34	31	32	17
39	36	421	561	1567.1	1620.4	0.017908	0.010918	5	47	48	37	32	33
39	37	466	610	1189.27	1776.61	0.017067	0.007517	6	47	36	38	29	30	32
39	38	447	663	1141.05	1524.82	0.017937	0.009181	5	47	37	41	39	29
39	39	482	699	816.816	2070.33	0.047431	0.015736	6	38	41	40	29	26	27
39	40	425	743	876.169	1791.45	0.093239	0.028568	4	42	41	39	27
39	41	395	701	1261.27	1342.85	0.127462	0.020494	5	42	47	38	39	40
39	42	322	718	225.902	890.342	0.404091	0.05889	6	44	43	47	41	40	45
39	43	239	648	160.824	791.477	0.428767	0.072441	2	44	42
39	44	273	627	1319.93	1886.35	0.362663	0.073361	4	43	42	45	46
39	45	320	650	1208.28	1290.91	0.139782	0.018854	4	44	47	42	46
39	46	339	593	912.495	1388.33	0.01326	0.009691	4	44	45	47	48
39	47	384	644	934.625	1805.85	0.061104	0.01922	8	42	45	46	41	38	37	48	36
39	48	378	557	1178.73	1683.41	0.008374	0.005266	5	47	46	33	36	34
40	1	756	203	1169.91	1260.1	0.019606	0.018511	2	2	3
40	2	793	294	1056.58	955.009	0.057497	0.00696	5	8	4	3	1	5
40	3	732	231	750.138	891.907	0.012835	0.013177	6	2	4	35	36	1	34
40	4	753	295	890.602	1003.15	0.039089	0.006104	5	2	5	6	36	3
40	5	768	343	335.225	717.734	0.191432	0.013733	5	7	8	2	4	6
40	6	720	337	766.497	948.382	0.031118	0.01759	5	21	7	5	36	4
40	7	723	410	1030.58	936.63	0.059025	0.016838	5	9	21	6	5	8
40	8	763	437	845.971	832.141	0.045556	0.005273	4	9	7	5	2
40	9	708	499	732.217	1056.54	0.032061	0.019292	5	11	10	7	8	21
40	10	668	487	1091.83	1334.24	0.022958	0.008804	3	11	9	21
40	11	567	515	1530.14	1587.87	0.066183	0.010405	8	12	13	18	19	20	21	10	9
40	12	452	504	615.855	1566.56	0.118501	0.000319	2	11	13
40	13	457	434	1184.92	1480.45	0.039539	0.004696	4	11	12	14	18
40	14	440	380	1107.2	1625.17	0.045405	0.009746	3	13	18	16
40	15	437	316	1332.58	1924.32	0.084291	0.013373	2	16	27
40	16	479	322	565.318	1681.36	0.066918	0.014804	6	17	18	14	15	26	27
40	17	547	340	707.563	1121.88	0.031727	0.016968	7	22	19	20	18	16	26	25
40	18	502	385	661.224	1110.27	0.055318	0.028192	6	11	19	17	13	14	16
40	19	549	406	1264.76	2037.38	0.038317	0.047242	4	11	18	17	20
40	20	590	391	1104.48	1281.11	0.024169	0.013919	5	11	21	22	19	17
40	21	661	392	806.672	1687.88	0.015823	0.026353	10	11	9	10	22	20	23	35	36	6	7
40	22	614	325	691.663	1442.11	0.029184	0.007416	5	21	23	20	17	25
40	23	626	252	1155.86	1880	0.020886	0.02832	5	21	35	24	25	22
40	24	625	193	982.15	1238.73	0.004778	0.007587	5	35	34	23	32	25
40	25	560	264	1159.3	1233.33	0.021848	0.006919	6	24	32	23	22	17	27
40	26	504	282	1270.47	1293.63	0.070483	0.005727	3	17	16	27
40	27	498	243	894.915	1353.95	0.022261	0.007304	7	16	15	28	26	25	31	32
40	28	456	197	535.658	1116.27	0.03859	0.005974	4	27	31	30	29
40	29	425	192	779.905	1262.11	0.013557	0.003514	2	30	28
40	30	499	133	740.936	1464.81	0.011835	0.011128	5	31	32	33	29	28
40	31	522	185	933.573	1091.16	0.017482	0.007213	4	27	28	30	32
40	32	572	167	858.86	1253.22	0.00497	0.006969	7	34	24	33	25	27	31	30
40	33	592	111	1063.53	1970.35	0.013476	0.027916	3	34	32	30
40	34	667	170	875.108	1335.29	0.003137	0.014059	5	3	35	32	33	24
40	35	692	239	801.439	1070.56	0.006375	0.020109	6	21	3	36	23	24	34
40	36	699	279	906.564	1193.98	0.003515	0.011324	5	21	6	4	3	35
41	1	425	544	1518.05	1762.79	0.004265	0.017581	3	2	4	3
41	2	355	577	1197.51	2269.99	0.010534	0.017178	4	1	3	5	29
41	3	390	602	1492.34	1750.99	0.012425	0.015977	4	1	2	5	4
41	4	424	617	1364.98	2804.65	0.010819	0.040626	6	1	3	5	7	6	31
41	5	364	644	947.029	1401.81	0.038383	0.041598	7	3	2	29	33	31	4	34
41	6	481	641	1325.43	1713.42	0.237114	0.014696	5	4	31	9	8	7
41	7	494	602	1063.17	2035.91	0.010473	0.012482	2	4	6
41	8	460	694	1052.97	1569.07	0.2649	0.012111	4	31	6	9	32
41	9	512	721	113.657	1826.12	1.07472	0.002479	4	6	8	10	32
41	10	522	774	946.551	1595.28	0.305063	0.005033	3	32	11	9
41	11	502	823	1083.43	1790.27	0.052468	0.135291	5	32	17	10	12	13
41	12	513	885	873.774	1376.56	0.04129	0.023915	3	11	13	14
41	13	436	883	1834.79	2210.67	0.316832	0.145155	6	15	16	17	11	12	14
41	14	423	922	1116.59	1848.61	0.016817	0.006057	4	15	13	12	19
41	15	377	890	1152.23	1915.61	0.230006	0.173981	5	16	18	19	13	14
41	16	386	855	138.042	2543.01	0.634064	0.506936	4	18	15	13	17
41	17	430	805	431.557	279.518	0.238491	0.65585	6	32	28	18	13	16	11
41	18	351	833	366.233	229.95	0.146658	0.659825	6	21	27	28	17	16	15
41	19	331	912	895.146	1688.05	0.013588	0.014068	4	20	15	21	14
41	20	269	917	1296.81	2343.17	0.065968	0.046589	4	23	22	21	19
41	21	301	847	736.271	1122.37	0.041832	0.126153	6	24	20	22	18	27	19
41	22	268	858	837.294	2087.18	0.021937	0.028528	4	24	23	20	21
41	23	225	908	545.531	1324.6	0.097979	0.048444	4	24	25	22	20
41	24	241	809	1098.58	2095.78	0.056608	0.027348	6	26	27	21	22	25	23
41	25	218	817	1225.13	2258.64	0.046905	0.021031	3	26	24	23
41	26	271	753	1624.55	1830.65	0.096551	0.011792	4	29	27	24	25
41	27	327	768	422.767	1276.79	0.162292	0.103457	8	29	26	24	21	18	28	30	33
41	28	375	788	1434.71	2263.89	0.227697	0.469203	4	27	32	18	17
41	29	300	674	1541.13	2328.3	0.103821	0.025067	6	2	34	5	33	27	26
41	30	384	741	621.85	1597.14	0.121489	0.017432	4	27	31	32	33
41	31	413	691	1952.05	2369.86	0.085371	0.020715	7	5	4	33	30	32	8	6
41	32	450	762	1697.44	1988.25	0.259631	0.095901	8	31	8	10	30	28	17	11	9
41	33	359	712	867.231	2244.81	0.056653	0.023753	6	29	27	34	5	31	30
41	34	351	679	568.213	1648.41	0.090237	0.015144	3	29	33	5
42	1	406	397	718.281	1678.16	0.037383	0.012895	3	6	2	5
42	2	344	481	948.154	1933.29	0.004782	0.011895	4	3	5	4	1
42	3	316	503	940.15	1427.96	0.001924	0.006905	3	2	4	12
42	4	367	535	1101.52	1501.79	0.005413	0.007565	5	3	12	11	5	2
42	5	406	483	988.955	1465.77	0.010026	0.015066	6	11	10	6	4	2	1
42	6	456	420	1368.21	2524.55	0.026258	0.035992	5	10	1	5	9	7
42	7	521	421	1174.05	1673.18	0.036561	0.0163	6	26	6	8	9	27	28
42	8	533	360	961.772	2103.14	0.010545	0.011495	2	7	28
42	9	491	459	2010.75	2874.68	0.09376	0.050257	4	26	10	6	7
42	10	473	500	1286.1	1452.3	0.035718	0.028789	6	26	16	11	5	9	6
42	11	421	545	834.41	1089.43	0.014418	0.009744	6	12	16	14	4	5	10
42	12	386	580	1012.05	1260.84	0.004744	0.002782	5	3	4	11	14	13
42	13	407	638	811.126	1327.72	0.019183	0.004049	3	12	14	15
42	14	455	609	1192.51	1186.85	0.034742	0.001342	5	12	13	15	16	11
42	15	528	639	584.277	1063.72	0.042523	0.030657	5	13	14	16	17	18
42	16	511	566	857.14	1188.18	0.018878	0.025252	7	15	23	26	11	14	10	17
42	17	564	606	898.832	2395	0.055922	0.062432	6	15	18	21	20	23	16
42	18	588	653	383.043	1412.96	0.063152	0.018822	4	15	20	19	17
42	19	611	675	739.665	1726.02	0.079039	0.007322	2	18	20
42	20	624	621	391.403	1421.84	0.072231	0.014613	4	18	19	17	21
42	21	621	574	757.026	1450.38	0.05258	0.017891	5	17	20	23	24	22
42	22	658	540	1234.27	2034.44	0.057375	0.020083	3	21	25	29
42	23	562	551	1311.97	1991.32	0.044235	0.022356	5	17	16	26	24	21
42	24	609	520	1411.21	1331.28	0.052084	0.010632	4	23	21	25	26
42	25	642	477	1108.99	1398.6	0.039403	0.007786	5	22	29	27	24	26
42	26	546	496	628.884	1677.94	0.091826	0.012945	8	23	25	27	24	7	9	10	16
42	27	591	434	749.206	1585.85	0.018314	0.000838	5	29	25	26	7	28
42	28	587	370	735.364	1615.49	0.017862	0.003381	4	29	7	27	8
42	29	659	461	547.026	1578.18	0.063565	0.003756	4	22	25	27	28
43	1	739	318	997.664	1395.81	0.014413	0.01638	1	7
43	2	756	401	1034.85	1839.56	0.070843	0.007268	3	7	6	3
43	3	744	438	2740.89	2082.13	0.223727	0.036451	5	2	5	9	4	6
43	4	677	414	633.25	997.367	0.104477	0.037518	6	5	12	15	6	14	3
43	5	715	483	751.779	1315.91	0.090273	0.023396	4	3	4	12	11
43	6	635	359	1464.41	1341.04	0.048988	0.020674	6	8	7	2	4	15	3
43	7	689	338	1315.34	1874.17	0.00686	0.009612	4	8	6	1	2
43	8	586	333	1311.26	2006.02	0.017871	0.017013	4	16	15	6	7
43	9	733	540	1140.3	1938.46	0.073513	0.000645	3	3	10	11
43	10	670	583	2143.76	1889.93	0.053949	0.00025	4	9	21	11	20
43	11	660	513	1094.6	1812.71	0.055	0.014022	7	12	13	19	20	5	9	10
43	12	650	447	980.379	1822.87	0.080624	0.031626	5	4	13	11	5	14
43	13	608	461	2831.54	2440.73	0.370341	0.075555	4	12	14	19	11
43	14	562	441	415.082	1070.54	0.156962	0.033364	8	17	16	15	4	12	19	18	13
43	15	586	386	832.934	1407.42	0.041015	0.012449	5	16	8	4	6	14
43	16	521	381	878.018	1544.31	0.036491	0.014056	4	17	14	15	8
43	17	477	413	703.723	1150.25	0.02769	0.022572	6	32	30	31	18	14	16
43	18	497	469	853.274	1732.29	0.022446	0.030445	6	28	29	30	17	14	19
43	19	541	522	655.925	1026.94	0.085059	0.053697	9	28	14	13	11	20	26	27	18	22
43	20	603	549	1838.47	1790.69	0.066676	0.012447	5	19	11	10	21	22
43	21	638	600	1274.73	1896.92	0.036761	0.002656	4	10	20	22	24
43	22	581	592	1084.35	2019.22	0.031135	0.026174	6	21	24	23	26	19	20
43	23	556	653	968.926	1296.23	0.026857	0.018951	4	22	24	25	26
43	24	572	679	706.008	1519.92	0.066375	0.009889	4	21	22	23	25
43	25	463	650	1701.9	1920.04	0.16235	0.012662	4	37	23	26	24
43	26	491	610	667.054	1521.73	0.042839	0.010886	6	37	27	23	25	22	19
43	27	466	563	799.38	1652.75	0.012392	0.010952	5	37	36	28	26	19
43	28	473	513	767.411	1331.43	0.003229	0.01165	5	36	27	29	18	19
43	29	424	477	668.834	1077.9	0.008451	0.030887	6	31	35	36	28	30	18
43	30	435	434	975.422	1800.27	0.014483	0.022764	4	31	29	18	17
43	31	412	416	798.063	1576.91	0.01288	0.010834	5	32	30	29	35	17
43	32	398	399	1317.89	1712.16	0.056204	0.008937	5	34	33	31	17	35
43	33	280	400	845.068	1487.77	0.020494	0.005878	2	34	32
43	34	312	481	734.022	1828.83	0.017222	0.007627	4	39	33	32	35
43	35	355	491	758.835	1375.8	0.010583	0.011518	7	39	31	34	32	29	36	38
43	36	407	550	646.999	1769.11	0.00511	0.012939	6	35	38	37	29	28	27
43	37	390	607	505.378	1782.56	0.070466	0.001955	5	38	36	27	26	25
43	38	349	573	625.415	2018.85	0.004618	0.012255	4	39	35	37	36
43	39	297	547	703.875	1521.79	0.001344	0.007786	3	34	38	35
44	1	282	362	1124.85	1730.3	0.042939	0.004279	3	2	4	21
44	2	322	381	1547.91	2040.34	0.070687	0.009245	7	1	21	20	19	3	4	6
44	3	376	359	561.91	1512.44	0.103973	0.005225	4	2	4	5	6
44	4	348	332	803.635	1416.84	0.031693	0.008367	4	1	2	3	5
44	5	447	333	833.539	1395.11	0.024334	0.00415	5	4	3	6	8	7
44	6	415	384	1446.95	1674.84	0.0602	0.012265	7	5	7	17	3	19	2	18
44	7	503	379	694.774	1543.52	0.045489	0.006572	6	5	8	17	9	6	15
44	8	500	339	1229.23	1781.04	0.022826	0.004459	4	5	7	9	10
44	9	542	352	1307.84	1580.2	0.028552	0.010933	5	8	10	15	16	7
44	10	585	316	1307.51	1800.51	0.024777	0.016332	5	8	9	16	11	13
44	11	622	345	813.546	1482.27	0.012163	0.010165	4	10	13	12	16
44	12	668	386	705.225	1375.9	0.020491	0.007877	5	13	11	16	14	29
44	13	664	332	894.534	1595.92	0.013179	0.002641	3	10	11	12
44	14	668	432	671.192	1772.57	0.044139	0.017439	6	12	29	32	28	15	16
44	15	566	436	1005.97	1904.42	0.01855	0.028343	8	28	16	9	17	14	27	33	7
44	16	609	394	767.499	985.333	0.02105	0.051673	6	10	12	11	15	14	9
44	17	503	437	778.908	1080.81	0.029007	0.041323	6	15	7	6	18	26	27
44	18	406	462	1041.07	1253.76	0.019092	0.032705	7	6	17	19	20	22	26	25
44	19	375	418	1485.66	2261.02	0.0081	0.028186	3	2	6	18
44	20	321	455	1232.2	1737.32	0.025844	0.007804	5	2	18	22	21	23
44	21	275	454	567.54	1784.4	0.121967	0.001067	4	1	2	20	23
44	22	367	511	1230	2251.72	0.026135	0.035507	4	18	20	23	25
44	23	333	549	1159.91	1884.83	0.036018	0.008477	7	22	20	21	24	25	41	44
44	24	296	557	657.617	1329.19	0.060738	0.023008	1	23
44	25	387	545	596.798	1288.91	0.088794	0.031126	5	22	23	41	26	18
44	26	449	511	1214.43	2188.16	0.022919	0.041175	6	18	41	25	17	27	45
44	27	522	523	1189.53	1602.8	0.03642	0.01008	7	26	45	35	42	33	17	15
44	28	626	474	1136.39	1296.32	0.033352	0.019904	4	32	14	15	33
44	29	719	477	358.798	1483.05	0.179065	0.005823	4	14	12	30	32
44	30	707	561	1012.7	1371.49	0.081715	0.008581	3	29	32	31
44	31	677	652	722.719	1359.61	0.042196	0.008614	3	32	30	34
44	32	656	577	1409.47	1967.69	0.134645	0.023329	8	29	14	30	31	34	35	33	28
44	33	592	550	619.131	1238.32	0.065648	0.018601	5	32	27	15	28	35
44	34	621	654	517.787	1336.68	0.08904	0.006984	5	32	31	35	36	37
44	35	569	596	516.665	1449.18	0.105053	0.005733	6	34	32	42	36	27	33
44	36	568	646	1151.03	1425.25	0.043827	0.009107	6	42	37	39	43	35	34
44	37	544	701	1129.42	1564.16	0.033419	0.00417	6	40	39	44	36	38	34
44	38	503	729	1028.21	1531.33	0.027105	0.001352	2	40	37
44	39	517	672	1158.04	1959.81	0.005914	0.007259	4	43	44	37	36
44	40	416	678	606.525	1722.86	0.088711	0.002089	3	44	37	38
44	41	401	583	1273.9	1735.67	0.019256	0.005037	6	23	44	25	45	26	42
44	42	512	598	1379.82	1800.61	0.028618	0.003716	7	45	41	44	43	35	36	27
44	43	481	634	1530.34	2016.96	0.008175	0.006488	4	42	39	44	36
44	44	429	632	1438.54	1904.02	0.024739	0.001741	7	41	42	43	39	40	37	23
44	45	464	561	1183.93	1674.88	0.00139	0.003768	4	41	26	27	42
45	1	614	405	875.816	1103.56	0.022936	0.002421	3	4	3	2
45	2	649	465	556.257	1307.6	0.034527	0.008949	3	4	7	1
45	3	554	400	666.373	1214.47	0.011985	0.00244	5	11	10	9	1	4
45	4	586	440	655.385	1129.93	0.011452	0.010275	5	9	7	1	2	3
45	5	574	546	627.255	1547.63	0.032205	0.001061	4	6	8	34	33
45	6	590	506	693.564	1560.93	0.009423	0.001417	4	8	9	7	5
45	7	607	486	976.119	1771.6	0.043864	0.017408	4	4	9	2	6
45	8	534	504	612.83	1524.08	0.034686	0.00108	6	36	9	6	5	35	34
45	9	538	445	545.526	1390.49	0.025598	0.005272	7	36	10	3	4	8	6	7
45	10	485	390	516.728	1124.32	0.054217	0.01796	6	11	12	36	13	3	9
45	11	484	341	966.177	1427.09	0.036452	0.009554	3	3	10	12
45	12	399	343	1208.62	1856.08	0.098712	0.021469	5	11	10	13	14	17
45	13	439	401	545.416	1586.6	0.051904	0.007199	4	12	16	36	10
45	14	385	382	652.578	1371.65	0.024056	0.004646	4	12	17	15	16
45	15	358	407	652.53	1381.19	0.006	0.005664	5	17	14	16	20	19
45	16	392	427	530.462	1451.35	0.022397	0.003616	6	15	20	21	14	13	36
45	17	332	392	485.538	1289.46	0.075046	0.012905	5	12	14	15	19	18
45	18	276	469	1210.47	1935.52	0.071039	0.016444	3	17	19	23
45	19	326	455	713.762	1558.54	0.033357	0.010963	5	17	18	23	15	22
45	20	346	455	753.602	1976.19	0.012765	0.01973	4	15	22	16	21
45	21	385	480	532.668	1366.67	0.047352	0.006783	6	20	22	24	35	36	16
45	22	323	530	815.867	1550.64	0.01362	0.008141	7	23	19	20	21	24	25	27
45	23	296	495	1376.06	2418.7	0.045304	0.027691	3	18	19	22
45	24	390	536	794.944	1587	0.011852	0.001483	5	21	35	31	22	25
45	25	358	567	920.058	1777.22	0.010259	0.004674	5	24	22	27	26	31
45	26	366	627	1280.47	1914.51	0.041233	0.014837	5	25	31	29	28	27
45	27	330	606	734.06	1399.05	0.019179	0.009275	4	25	28	26	22
45	28	369	689	885.083	1665.99	0.026148	0.019216	4	29	30	26	27
45	29	401	658	847.236	3024.73	0.030501	0.064358	4	31	26	28	30
45	30	479	626	1641.1	1742.37	0.079129	0.009437	7	32	31	35	34	33	29	28
45	31	422	595	698.514	1495.88	0.045467	0.019426	6	30	35	24	25	26	29
45	32	539	644	620.487	1572.05	0.119139	0.001213	2	33	30
45	33	550	600	1089.89	1648.91	0.037389	0.000681	4	5	32	30	34
45	34	515	564	1149.71	1770.93	0.0337	0.002107	5	5	30	35	33	8
45	35	461	529	1116.09	1604.02	0.037507	0.00141	7	21	36	30	34	8	31	24
45	36	472	461	1077.81	1526.37	0.075105	0.003257	7	21	16	13	10	9	8	35
46	1	765	413	716.6	1399.39	0.019513	0.002149	3	2	5	3
46	2	696	285	780.899	1561.06	0.013681	0.000781	3	10	3	1
46	3	694	350	1112.07	1562.27	0.035162	0.003002	7	10	13	9	4	2	5	1
46	4	649	391	808.331	1525.55	0.02125	0.004757	3	9	3	5
46	5	663	431	998.217	1265.55	0.020532	0.01354	6	1	3	4	9	6	7
46	6	663	486	1207.47	1918.28	0.002626	0.012316	3	5	31	7
46	7	612	473	1186.64	1907.11	0.02755	0.013924	5	5	9	8	31	6
46	8	569	439	1042.4	1937.17	0.051916	0.012547	5	9	29	30	31	7
46	9	601	385	521.716	1248.43	0.058833	0.014298	8	3	4	5	7	13	12	29	8
46	10	630	264	1045.67	1595.17	0.031586	0.00202	6	14	11	15	13	2	3
46	11	583	297	468.668	1323.19	0.056471	0.003642	4	15	10	12	13
46	12	556	339	624.46	1569.56	0.008621	0.003863	5	15	11	9	13	29
46	13	601	339	644.939	1470.88	0.025587	0.001981	5	11	10	3	9	12
46	14	429	247	1061.01	1656.49	0.030799	0.00463	5	20	16	15	10	19
46	15	470	299	860.553	1382.79	0.027498	0.003011	7	14	16	11	10	12	29	17
46	16	378	302	673.666	1581.51	0.045983	0.006359	5	14	19	15	17	18
46	17	416	372	473.105	1385.06	0.10388	0.00688	7	29	16	18	26	27	28	15
46	18	359	339	301.339	1212.67	0.240819	0.015691	5	17	16	22	19	26
46	19	291	335	1030.39	1237.2	0.088811	0.011171	6	14	16	18	22	21	20
46	20	257	330	500.282	1718.92	0.068572	0.008559	3	14	21	19
46	21	282	424	471.829	1460.14	0.112758	0.006284	5	22	19	20	23	25
46	22	325	380	1040.04	1623.67	0.086002	0.010392	5	18	19	21	25	26
46	23	264	472	1438.72	1934.32	0.089531	0.01666	3	21	24	25
46	24	296	519	1252.09	1994.56	0.007226	0.013462	3	39	25	23
46	25	334	455	962.292	1258.2	0.032576	0.027801	7	22	24	23	21	26	27	39
46	26	378	400	1458.71	1983.65	0.152763	0.024075	5	17	18	22	25	27
46	27	398	465	1340.5	1724.24	0.039669	0.006422	6	17	25	26	39	28	40
46	28	454	432	1075.24	1600.22	0.062659	0.00137	5	29	17	27	30	40
46	29	521	396	690.081	1607.63	0.021751	0.004124	7	9	12	17	28	30	8	15
46	30	500	474	462.008	1463.43	0.12948	0.004235	6	29	8	28	40	32	31
46	31	593	527	1298.1	1649.02	0.069044	0.003004	6	8	30	32	7	6	33
46	32	538	556	930.145	1594.31	0.042801	0.006197	5	40	30	31	33	37
46	33	581	598	488.135	1490.61	0.140534	0.014425	4	31	32	37	34
46	34	573	638	1319.26	1997.54	0.088039	0.017088	4	33	35	36	37
46	35	551	691	1321.42	1920.02	0.093534	0.013401	3	36	38	34
46	36	483	649	528.824	1212.35	0.11153	0.046163	5	40	38	35	34	37
46	37	512	625	1072.48	2345.52	0.045711	0.035105	5	33	40	34	36	32
46	38	467	699	590.431	1946.82	0.078587	0.015577	3	40	36	35
46	39	353	538	1472.65	2055.25	0.011209	0.014865	4	24	27	25	40
46	40	452	569	1271.81	1671.54	0.060443	0.00723	8	39	27	28	32	30	37	36	38
47	1	272	219	1300.29	1933.14	0.047369	0.006199	3	4	2	7
47	2	291	266	1105.67	1936.52	0.034226	0.00697	3	1	7	3
47	3	274	323	898.89	2191.14	0.021468	0.011978	4	7	2	4	5
47	4	225	306	1242.52	1813.48	0.006494	0.003219	4	1	3	5	10
47	5	307	352	1182	1932.89	0.01955	0.003514	7	7	3	4	9	10	8	6
47	6	369	327	1216.38	1965.51	0.043878	0.009037	4	7	5	11	8
47	7	333	282	554.923	1421.49	0.098856	0.021758	5	1	6	5	2	3
47	8	356	378	1028.11	2061.07	0.031559	0.003111	4	5	6	10	11
47	9	305	403	1078.46	2046.59	0.009857	0.000424	2	10	5
47	10	285	446	1470.44	2119.6	0.012951	0.0025	7	4	9	5	8	15	14	11
47	11	394	378	2075.55	2626.79	0.060629	0.02519	6	6	10	8	12	13	14
47	12	463	380	1118.72	1535.64	0.025314	0.023616	3	11	13	23
47	13	441	406	1200.89	1581.2	0.013098	0.015616	5	11	14	12	23	21
47	14	380	453	1149.18	2029.48	0.013052	0.011563	7	10	11	15	16	13	20	21
47	15	291	480	1427.47	2342.96	0.006336	0.016326	4	10	14	17	16
47	16	334	524	1095.77	1450.68	0.003427	0.022423	6	15	17	18	14	20	19
47	17	267	530	1255.29	1748.17	0.00262	0.009563	3	15	16	18
47	18	324	598	1156.74	2088.02	0.017252	0.012357	6	17	31	16	29	19	30
47	19	385	559	1234.57	1784.35	0.005481	0.007509	4	18	16	29	20
47	20	413	519	1134.1	2165.46	0.013559	0.014735	9	16	14	26	28	29	19	35	34	21
47	21	451	466	988.385	1358.98	0.00551	0.02109	6	14	13	23	26	20	22
47	22	517	459	1094.51	1443.73	0.037635	0.007669	5	23	24	27	26	21
47	23	487	419	1267.72	2061.1	0.047982	0.024401	5	13	12	21	22	24
47	24	588	489	429.822	1333.24	0.149837	0.015883	6	23	22	27	25	36	37
47	25	653	521	501.244	918.652	0.148255	0.071146	2	24	37
47	26	498	515	848.305	1843.35	0.011404	0.012186	6	36	27	22	21	20	28
47	27	570	526	928.355	1329.12	0.036447	0.005398	4	24	36	22	26
47	28	485	563	1159.7	1658.33	0.034305	0.010151	4	36	26	20	35
47	29	397	615	913.732	1413.72	0.011402	0.024464	6	18	30	20	19	34	33
47	30	344	687	675.614	1681.65	0.060867	0.007306	5	18	31	32	33	29
47	31	295	648	1789.08	2245.04	0.107371	0.00837	2	18	30
47	32	382	767	1070.21	1713.17	0.024437	0.005398	3	30	33	45
47	33	402	706	885.668	2015.92	0.007779	0.007859	5	30	29	34	45	32
47	34	443	664	691.421	2293.34	0.014622	0.00968	5	35	29	20	33	45
47	35	482	651	692.605	2255.5	0.053015	0.019172	7	36	20	34	28	45	43	42
47	36	581	602	634.574	1363.56	0.093441	0.029746	9	24	37	38	41	42	35	28	26	27
47	37	634	587	1739.68	2013.37	0.213181	0.044589	4	25	36	24	38
47	38	634	711	1792.92	2203.69	0.101767	0.009207	5	37	36	39	40	41
47	39	606	797	1934.83	2337.2	0.083316	0.01711	3	44	38	40
47	40	596	752	862.957	2140.92	0.048318	0.017418	5	43	44	39	38	41
47	41	589	685	634.944	2129.42	0.108606	0.019641	5	36	42	43	40	38
47	42	542	670	2257.81	2676.35	0.260746	0.051584	4	36	35	41	43
47	43	531	739	868.317	1268.29	0.034276	0.054615	6	45	35	42	41	40	44
47	44	538	792	854.723	1402.24	0.032566	0.030489	4	45	43	40	39
47	45	469	760	734.907	2184.32	0.007355	0.017631	6	33	32	44	43	34	35
48	1	465	215	1147.17	2270.72	0.035135	0.038569	2	2	3
48	2	503	255	1564.03	1870.75	0.221632	0.035143	2	7	1
48	3	465	296	678.064	1234.47	0.114201	0.066115	5	7	1	4	6	5
48	4	450	349	1580.42	2841.53	0.134594	0.109329	6	14	3	5	23	24	7
48	5	406	346	1670.61	2208.07	0.045912	0.021112	4	6	3	4	24
48	6	372	332	1638.85	2176.24	0.05833	0.019742	5	26	25	24	5	3
48	7	526	347	348.511	1048.6	0.196387	0.046614	6	14	15	8	3	2	4
48	8	597	343	599.467	1376.85	0.043771	0.017306	3	9	15	7
48	9	667	339	1129.95	2150.88	0.059247	0.038136	4	11	10	8	15
48	10	659	423	695.402	1339.15	0.024734	0.021206	2	9	15
48	11	756	427	723.844	1473.34	0.049074	0.035433	2	13	9
48	12	698	466	1200.21	2173.08	0.034046	0.022067	3	16	13	15
48	13	717	510	1276.72	2386.44	0.018299	0.025787	4	16	12	11	18
48	14	498	408	800.845	1095.56	0.038865	0.035971	7	31	22	20	23	4	7	15
48	15	591	393	590.717	1314.98	0.040799	0.013881	8	9	12	10	17	22	14	7	8
48	16	649	495	995.047	1610.15	0.00786	0.014753	4	18	17	12	13
48	17	581	456	891.446	1240.22	0.011731	0.014277	5	19	18	16	15	22
48	18	620	531	1264.26	1618.64	0.013719	0.01155	5	21	19	17	16	13
48	19	574	521	924.471	1985.32	0.004517	0.018659	5	20	21	22	17	18
48	20	510	502	1058.34	1426.32	0.013152	0.020085	7	32	31	22	19	33	21	14
48	21	583	566	942.629	1990.81	0.015389	0.008055	5	34	33	19	20	18
48	22	538	452	964.185	1399.59	0.010981	0.007585	5	20	19	17	15	14
48	23	450	422	685.102	1309.86	0.05546	0.045401	3	31	14	4
48	24	407	421	1123.83	1782.72	0.021428	0.010535	6	6	25	29	31	4	5
48	25	356	413	799.469	1563.19	0.031074	0.009524	5	28	26	6	24	29
48	26	302	412	1177.02	1730.79	0.013798	0.00551	4	28	27	25	6
48	27	294	479	1191.35	2106.46	0.045085	0.019264	3	39	28	26
48	28	342	470	980.683	1959.84	0.023772	0.008509	7	39	27	38	30	29	25	26
48	29	380	455	772.307	2014.08	0.033598	0.004626	5	28	24	25	30	31
48	30	384	487	1690.66	2366.52	0.076992	0.011306	4	28	29	38	31
48	31	443	498	1020.86	1769.56	0.019371	0.011262	9	29	30	38	32	37	24	23	14	20
48	32	470	570	1619.78	2281.13	0.046531	0.030071	7	36	34	35	33	20	31	37
48	33	522	566	1632.05	2200.3	0.04181	0.0143	4	34	32	20	21
48	34	545	618	868.656	1593.66	0.038281	0.014425	4	35	32	33	21
48	35	485	657	997.794	1366.12	0.019596	0.014222	4	44	36	34	32
48	36	434	637	703.415	1208.76	0.062305	0.049494	6	46	44	37	40	32	35
48	37	420	562	1439.56	1892.09	0.034874	0.018549	5	38	40	36	32	31
48	38	389	516	853.103	1742.45	0.04379	0.017344	6	39	28	30	31	37	40
48	39	332	524	522.574	1261.81	0.100655	0.051696	5	41	40	38	28	27
48	40	387	582	1553.87	3102.99	0.103762	0.113524	6	46	41	39	38	37	36
48	41	339	603	784.637	1249.13	0.037476	0.047634	5	46	43	42	40	39
48	42	324	649	773.456	1421.24	0.031903	0.019016	3	43	45	41
48	43	360	671	1412.52	2311.79	0.05899	0.043151	5	46	44	41	42	45
48	44	417	695	818.113	1357.29	0.018605	0.014405	5	46	45	43	35	36
48	45	333	701	1131.17	1773.9	0.018787	0.012004	3	44	43	42
48	46	399	657	692.638	1522.26	0.045426	0.029695	5	43	41	40	36	44
49	1	199	426	279.267	585.493	0.007785	0.006252	1	2
49	2	247	409	342.179	702.408	0.093111	0.042496	3	1	3	5
49	3	280	375	950.285	1405.07	0.097677	0.053505	4	2	5	11	4
49	4	333	381	570.51	745.365	0.018773	0.031149	4	5	6	11	3
49	5	326	435	642.224	1050.58	0.024005	0.014504	5	2	3	4	9	6
49	6	382	379	711.772	1006.83	0.013555	0.004444	6	5	4	10	7	11	9
49	7	425	382	674.301	987.293	0.004618	0.001567	4	6	10	9	8
49	8	474	359	696.449	992.127	0.020096	0.003401	5	10	9	7	21	20
49	9	455	405	500.836	917.757	0.018037	0.001804	4	5	7	8	6
49	10	389	323	726.309	836.425	0.021439	0.003369	8	6	11	12	15	19	20	7	8
49	11	300	330	433.969	933.098	0.052108	0.008926	5	6	4	3	12	10
49	12	297	275	664.991	906.27	0.017566	0.001628	4	11	10	13	15
49	13	297	203	466.59	1039.63	0.040229	0.001574	4	16	14	12	15
49	14	273	175	382.394	936.296	0.007469	0.002067	1	13
49	15	346	245	844.391	993.208	0.027298	0.002812	5	10	19	16	13	12
49	16	387	186	833.176	1000.31	0.033987	0.001604	5	19	18	17	15	13
49	17	427	151	627.702	1063.56	0.009822	0.001199	3	18	24	16
49	18	414	221	528.727	1006.41	0.009183	0.001739	5	25	19	16	17	24
49	19	390	258	491.93	824.847	0.025533	0.004594	6	10	25	20	15	16	18
49	20	448	301	370.212	786.737	0.048808	0.006866	5	10	21	25	19	8
49	21	511	298	600.66	1026.01	0.019682	0.003981	5	8	22	23	20	25
49	22	555	301	365.692	857.028	0.051426	0.005852	2	21	23
49	23	512	229	631.854	1018.12	0.018091	0.001658	4	22	21	25	24
49	24	472	181	505.845	952.057	0.004705	0.000999	4	25	18	17	23
49	25	443	250	527.531	987.631	0.005705	0.002774	6	21	23	18	24	19	20
50	1	403	706	282.757	658.641	0.223524	0.075056	1	2
50	2	429	700	839.841	1237.69	0.078457	0.032483	5	1	6	3	5	4
50	3	458	688	826.101	1230.38	0.032468	0.017872	5	2	5	13	4	14
50	4	481	732	428.55	695.821	0.063498	0.051875	5	2	3	14	16	17
50	5	475	629	568.391	943.804	0.028304	0.014694	6	3	2	6	11	7	13
50	6	442	606	490.414	972.865	0.043446	0.016669	3	2	5	7
50	7	485	562	264.787	617.757	0.077926	0.054092	5	6	8	10	11	5
50	8	481	525	458.224	1133.75	0.022784	0.037279	3	9	7	10
50	9	588	518	578.491	1434.96	0.011378	0.03049	5	8	10	23	25	26
50	10	550	546	420.703	751.808	0.033111	0.037899	6	8	7	11	12	23	9
50	11	519	589	569.779	1375.56	0.02853	0.05032	5	10	7	5	13	12
50	12	588	631	747.788	1057.1	0.047175	0.008258	7	13	15	18	21	10	23	11
50	13	514	648	538.683	977.215	0.026314	0.006961	6	5	11	12	15	14	3
50	14	515	698	595.582	1048.85	0.042584	0.013286	5	13	4	3	16	15
50	15	567	695	260.011	801.959	0.170309	0.018881	5	13	14	18	16	12
50	16	547	745	948.456	1394.9	0.119292	0.048479	5	4	14	17	18	15
50	17	579	804	548.013	900.565	0.022602	0.011714	5	4	16	18	20	19
50	18	634	744	529.793	870.498	0.036249	0.010462	6	17	19	21	15	16	12
50	19	688	767	732.633	1040.22	0.009466	0.002522	4	17	20	18	21
50	20	718	788	809.689	1072.76	0.015313	0.002976	2	17	19
50	21	700	651	705.964	1044.32	0.003545	0.009824	6	19	18	12	23	24	22
50	22	735	601	820.704	1770.77	0.003282	0.053953	2	24	21
50	23	631	579	732.39	1030.31	0.011481	0.007267	6	12	10	9	25	21	24
50	24	692	560	735.148	1030.32	0.006427	0.012293	5	26	25	23	21	22
50	25	634	551	747.927	1192.14	0.011173	0.006608	4	9	26	24	23
50	26	647	510	495.078	927.12	0.022054	0.016671	3	9	24	25
51	1	340	644	1137.83	1872.39	0.028481	0.024161	5	24	23	2	4	25
51	2	410	547	752.113	2030.3	0.057281	0.030832	5	1	3	21	4	23
51	3	448	484	1185.11	1191.85	0.032899	0.042027	4	2	21	4	5
51	4	466	423	1669.46	1792.73	0.105584	0.011984	6	1	2	3	5	6	7
51	5	505	464	675.352	2131.51	0.07291	0.036887	5	4	3	21	19	6
51	6	593	478	823.304	1191.19	0.023135	0.028445	7	4	5	8	7	10	11	19
51	7	592	424	574.016	1812.52	0.07986	0.011841	3	4	8	6
51	8	651	435	585.321	2022.46	0.052591	0.026015	4	7	6	9	10
51	9	711	451	1380.47	1639.49	0.080705	0.01025	2	8	10
51	10	688	488	976.884	1271.49	0.019402	0.018663	4	6	8	9	11
51	11	643	551	960.649	910.518	0.014559	0.039638	5	10	6	12	18	19
51	12	640	615	1181.32	1195.77	0.02162	0.019855	5	11	18	15	14	13
51	13	650	692	787.135	836.806	0.045903	0.056494	3	14	12	16
51	14	618	674	796.923	955.572	0.033627	0.030585	4	15	12	13	16
51	15	562	649	886.441	1167.15	0.050503	0.037325	6	18	12	14	16	17	22
51	16	556	702	1669.31	1993.53	0.095885	0.076087	4	13	15	14	17
51	17	503	680	811.077	1663.56	0.070707	0.011882	4	24	16	22	15
51	18	557	575	1689.82	2017.84	0.044765	0.044655	6	11	19	20	12	22	15
51	19	554	518	948.72	1357.58	0.022042	0.019121	6	5	11	6	20	21	18
51	20	523	558	1088.47	1635.36	0.033346	0.008611	4	19	21	22	18
51	21	477	544	1505.59	1642.75	0.062089	0.015496	7	3	2	5	19	20	22	23
51	22	493	624	2031.82	2256.95	0.098906	0.039776	7	24	20	18	17	15	23	21
51	23	404	620	646.669	1025.35	0.102125	0.07111	5	24	1	22	2	21
51	24	426	678	1158.84	1623.38	0.034445	0.01764	5	25	1	23	22	17
51	25	387	689	808.175	1136.74	0.023286	0.035462	2	24	1
52	1	680	286	636.643	1017.39	0.056045	0.024673	4	3	2	7	4
52	2	645	317	594.811	894.973	0.070092	0.033122	3	6	1	7
52	3	692	341	1143.3	1441.05	0.016493	0.009951	4	6	4	1	5
52	4	722	375	1054.92	1731.49	0.012517	0.016092	4	3	5	1	8
52	5	655	410	1118.82	1801.47	0.005998	0.019787	7	6	4	3	13	10	9	8
52	6	603	345	1133.15	1560.13	0.019189	0.018173	6	2	3	5	7	13	15
52	7	607	293	1368.98	1402.12	0.064247	0.015816	4	2	1	6	15
52	8	707	460	1031.6	2016.68	0.001557	0.019092	5	9	12	11	5	4
52	9	674	451	1155.22	1368.01	0.006678	0.012615	4	10	5	11	8
52	10	624	464	871.435	1171.18	0.009543	0.010835	7	27	28	13	26	5	9	11
52	11	653	523	927.253	1200.66	0.008027	0.016469	5	27	9	8	10	12
52	12	706	531	1140.07	1610.46	0.004215	0.008708	3	8	27	11
52	13	573	388	761.071	966.012	0.031036	0.042559	9	25	17	24	15	14	6	5	10	26
52	14	528	358	1609.9	1968.38	0.058162	0.044471	4	17	16	15	13
52	15	539	309	1105.35	1612.72	0.014438	0.01522	5	14	16	7	13	6
52	16	486	357	1399.62	2141.47	0.025522	0.037062	3	17	14	15
52	17	504	427	787.566	1054.42	0.046674	0.043082	6	24	19	18	16	14	13
52	18	430	407	1294.88	1490.56	0.016851	0.010236	3	20	19	17
52	19	445	477	1245.74	1362.99	0.008937	0.007747	6	20	22	23	24	18	17
52	20	378	446	1487.85	1797.14	0.015538	0.011155	4	21	18	19	22
52	21	350	511	906.397	1305.68	0.079268	0.006335	4	43	22	42	20
52	22	405	505	1240.52	1543.97	0.087321	0.005394	5	21	20	42	23	19
52	23	459	540	1019.63	1285	0.059552	0.013718	9	22	41	42	35	33	34	25	19	24
52	24	496	495	1209.8	1799.1	0.046077	0.042871	5	25	23	19	17	13
52	25	521	534	496.764	1065.94	0.070495	0.014411	6	34	29	26	23	24	13
52	26	583	494	966.659	1514.52	0.024299	0.019506	4	28	25	13	10
52	27	624	569	1285.19	1545.6	0.018075	0.00885	5	29	10	11	28	12
52	28	581	530	1031.29	1305.71	0.005321	0.003268	4	29	27	26	10
52	29	582	612	862.74	1200.77	0.030382	0.02785	6	31	25	30	34	28	27
52	30	547	649	1383.67	541.717	0.073097	0.173746	4	32	31	34	29
52	31	598	683	813.85	1744.79	0.020395	0.094868	3	32	30	29
52	32	512	692	992.347	1684.57	0.02805	0.058275	5	33	44	30	31	34
52	33	487	646	1289.62	1734.94	0.049124	0.014404	5	35	23	32	44	34
52	34	506	606	526.157	1016.36	0.088859	0.032136	6	23	33	32	30	25	29
52	35	447	640	1281.73	1858.64	0.018966	0.076643	6	36	41	40	33	44	23
52	36	425	727	970.79	423.369	0.008436	0.252454	5	37	38	40	35	44
52	37	368	758	911.673	388.69	0.001675	0.130343	2	38	36
52	38	327	719	810.588	1255.53	0.003086	0.121292	4	37	36	39	40
52	39	315	678	843.371	1139.01	0.012812	0.021815	3	38	41	40
52	40	381	675	925.374	1359.09	0.009624	0.06178	5	36	39	38	41	35
52	41	343	609	1309.51	1980.97	0.091637	0.03354	6	39	40	35	42	43	23
52	42	403	555	286.795	1256.05	0.319144	0.00952	5	41	43	21	22	23
52	43	320	552	809.292	1239.67	0.083029	0.013994	3	41	21	42
52	44	478	701	699.253	1713.52	0.045834	0.092497	4	36	35	33	32
53	1	334	600	568.671	1413.48	0.029073	0.002331	4	3	2	5	6
53	2	313	612	710.662	1474.57	0.00462	0.002811	3	3	1	6
53	3	319	523	811.806	1689.77	0.009759	0.00958	5	38	4	5	1	2
53	4	381	519	1013.14	1135.71	0.02326	0.01999	6	30	31	38	3	5	29
53	5	375	578	1027.17	1490.73	0.031301	0.007247	5	3	1	6	4	29
53	6	400	634	768.39	1261.48	0.046135	0.012789	6	5	1	2	7	29	28
53	7	426	676	1075.34	1698.74	0.016321	0.005778	3	6	28	8
53	8	485	677	852.525	1637.29	0.016587	0.000872	4	9	12	28	7
53	9	535	703	925.151	1436.82	0.004215	0.006615	4	11	8	12	10
53	10	613	692	967.732	1412.56	0.011999	0.112241	5	13	14	11	12	9
53	11	505	752	1186.16	1985.68	0.009731	0.020809	2	10	9
53	12	567	640	806.234	1644.7	0.021036	0.006114	7	13	9	10	8	28	25	24
53	13	621	616	825.138	1142.21	0.020386	0.091778	6	16	15	14	10	12	24
53	14	661	646	608.081	265.749	0.056967	0.574278	3	13	15	10
53	15	667	567	1316.84	2071.69	0.051114	0.185701	5	18	16	17	13	14
53	16	636	538	787.104	1697.77	0.032308	0.009874	4	17	15	13	24
53	17	632	444	994.661	1560.04	0.012078	0.004543	6	18	23	22	24	16	15
53	18	660	419	845.88	1280.95	0.077757	0.016649	5	19	15	17	21	22
53	19	706	414	552.57	1101.89	0.115643	0.009875	3	20	21	18
53	20	760	359	210.974	1214.22	0.088526	0.00709	2	21	19
53	21	644	356	235.001	1569.16	0.174592	0.011672	4	20	19	18	22
53	22	578	350	741.25	1777.98	0.04719	0.006565	6	18	21	33	34	23	17
53	23	593	428	950.974	1515.39	0.012305	0.002058	4	22	17	24	34
53	24	580	530	1438.18	1576.12	0.044965	0.003617	8	17	16	13	12	25	23	34	27
53	25	528	577	981.585	1313.43	0.013355	0.006996	5	12	28	26	27	24
53	26	483	545	882.683	1512.03	0.03759	0.004504	5	25	30	29	28	27
53	27	523	499	1020.58	1590.1	0.016429	0.003324	6	25	34	24	31	30	26
53	28	472	614	1458.13	1624.77	0.04325	0.004033	7	12	25	6	29	26	8	7
53	29	426	576	1840.86	1948.46	0.106147	0.025948	6	6	5	4	30	26	28
53	30	437	500	583.064	1280.79	0.086825	0.010358	5	31	27	26	4	29
53	31	418	444	900.866	1413.69	0.011185	0.022375	7	34	27	30	4	38	35	32
53	32	460	389	841.291	1231.48	0.011475	0.050672	5	34	35	31	33	36
53	33	510	363	678.897	1448.8	0.005336	0.00612	3	22	34	32
53	34	539	418	809.962	1717.84	0.012411	0.005606	7	22	23	24	33	32	27	31
53	35	392	393	589.088	3267.33	0.046581	0.122034	4	31	32	36	38
53	36	407	330	1198.24	1999.58	0.045057	0.029205	4	32	35	37	38
53	37	397	310	732.567	1697.95	0.045667	0.005043	1	36
53	38	328	397	896.441	1421.24	0.010763	0.033565	5	4	31	36	35	3
54	1	726	457	1036.73	1555.49	0.001407	0.0024	3	9	2	3
54	2	694	446	978.35	1433.43	0.000723	0.001883	3	1	3	7
54	3	686	528	964.307	1646.62	0.00308	0.002535	5	1	6	7	2	4
54	4	650	560	1188.71	1728.67	0.012073	0.000788	3	3	5	6
54	5	611	560	1080.83	1641.46	0.016855	0.004178	5	4	6	12	13	17
54	6	646	503	818.542	1585.37	0.020652	0.003265	6	3	4	12	10	7	5
54	7	652	439	895.011	1345.05	0.003444	0.006858	6	3	6	10	8	2	9
54	8	601	386	1022.6	1344.55	0.008948	0.011175	6	10	7	9	11	31	33
54	9	641	370	1165.86	1840.16	0.010011	0.012959	4	1	8	33	7
54	10	617	461	876.744	1674.25	0.016386	0.006515	4	6	12	7	8
54	11	579	422	981.271	1846.89	0.026791	0.006961	3	12	8	31
54	12	577	493	1541.84	2040.64	0.030684	0.00758	8	6	5	13	16	30	31	11	10
54	13	566	579	1729.12	2049.82	0.029115	0.016579	5	5	17	14	16	12
54	14	480	617	1255.65	3360.99	0.025966	0.08814	5	17	13	18	15	16
54	15	460	659	857.474	1728.47	0.0132	0.040928	3	17	18	14
54	16	472	535	1276.93	2943.13	0.024551	0.062853	8	13	12	20	18	14	19	29	30
54	17	578	638	962.166	1815.34	0.020807	0.019178	4	5	15	14	13
54	18	401	589	683.811	1097.42	0.053785	0.125212	4	20	15	14	16
54	19	386	496	1379.76	1975.32	0.02718	0.016052	7	27	23	24	22	20	16	29
54	20	353	579	1214.64	1759.99	0.023782	0.019717	5	22	21	19	16	18
54	21	298	561	773.419	1738.22	0.022015	0.001734	2	22	20
54	22	311	505	918.881	1518.7	0.013568	0.005194	4	23	19	20	21
54	23	303	450	1038.29	1469.52	0.005756	0.02935	5	26	25	19	24	22
54	24	364	443	1121.56	1833.64	0.00577	0.004424	4	25	27	19	23
54	25	377	386	907.032	1601.9	0.007777	0.024944	4	27	26	23	24
54	26	319	373	1243.77	3256.2	0.011055	0.101041	4	27	25	23	32
54	27	474	367	947.551	1586.13	0.022823	0.016936	8	32	25	26	28	24	29	19	31
54	28	474	417	653.703	1268.69	0.050494	0.014588	4	27	30	29	31
54	29	432	459	654.469	1244.91	0.04925	0.043189	5	27	16	30	28	19
54	30	522	470	983.18	1791.43	0.030985	0.019457	5	12	16	29	28	31
54	31	533	404	1568.91	1844.64	0.048212	0.008066	8	12	11	8	32	33	30	28	27
54	32	473	325	1471.04	1617.82	0.025771	0.024322	4	31	33	27	26
54	33	561	349	834.951	1471.84	0.041078	0.005563	4	9	8	31	32
55	1	451	621	1211.11	1773.79	0.05495	0.013842	6	6	7	5	4	3	2
55	2	575	672	1257.68	2083.89	0.01197	0.033763	4	1	3	25	26
55	3	523	681	1118.62	1369.89	0.062806	0.036905	5	1	2	25	24	4
55	4	468	674	2619.34	2399.46	0.079646	0.01647	5	1	3	5	24	8
55	5	425	666	2583.65	2719.41	0.119249	0.027964	4	1	4	7	8
55	6	357	594	615.482	1428.04	0.056253	0.004332	3	9	7	1
55	7	362	639	865.294	1506.17	0.053071	0.026151	7	9	6	1	5	8	10	11
55	8	428	713	1081.65	2196.04	0.089974	0.025662	6	4	5	7	24	22	11
55	9	249	597	1084.15	1639.41	0.067054	0.026204	3	10	7	6
55	10	301	658	470.96	877.559	0.082405	0.045781	4	9	7	11	12
55	11	362	729	660.105	1021.61	0.04098	0.050882	6	7	10	12	14	8	22
55	12	290	724	1000.95	1469.02	0.048666	0.023314	4	11	14	13	10
55	13	268	778	1715	1957.51	0.039468	0.005952	4	14	12	16	15
55	14	335	799	980.613	1658.1	0.049715	0.01237	5	11	12	13	16	20
55	15	260	837	1070.7	1962.98	0.030544	0.019197	3	13	16	17
55	16	318	839	1532.36	1723.18	0.066103	0.009749	6	14	13	15	17	20	18
55	17	296	889	741.102	1147.38	0.04833	0.029606	3	15	16	18
55	18	377	928	535.442	1307.98	0.123219	0.010851	6	16	17	20	19	28	29
55	19	423	969	504.067	1144.33	0.021642	0.006771	2	18	28
55	20	395	879	2194.83	2072.09	0.116121	0.014102	6	16	18	29	21	22	14
55	21	431	858	1324.93	2483.26	0.024571	0.036256	4	29	22	23	20
55	22	449	779	1378.79	2061.23	0.0427	0.023373	8	27	25	24	8	23	21	20	11
55	23	476	818	815.09	1296.32	0.026512	0.027124	5	29	28	27	22	21
55	24	487	729	2895	2618.44	0.135847	0.033334	5	3	4	25	8	22
55	25	552	737	982.6	1427.4	0.044121	0.022642	6	2	3	22	26	24	27
55	26	572	788	824.99	1133.39	0.018334	0.035214	3	2	25	27
55	27	538	839	1100.95	1638.84	0.011185	0.012384	4	23	22	26	25
55	28	511	904	810.736	1443.47	0.023646	0.003556	4	18	29	19	23
55	29	471	892	1118.39	1464.44	0.046375	0.016115	5	20	28	18	21	23
56	1	390	341	622.507	1336.04	0.047041	0.012314	4	2	3	5	9
56	2	406	367	743.342	1745.11	0.007012	0.006335	4	1	9	3	8
56	3	464	351	763.014	1669.76	0.019402	0.004264	5	1	2	5	4	8
56	4	506	364	1018.58	1463.24	0.017801	0.009184	5	3	8	7	5	6
56	5	477	311	1408.81	1887.47	0.054175	0.010277	4	1	3	4	7
56	6	553	403	1012.93	1586.55	0.019734	0.015033	6	4	7	15	14	24	8
56	7	566	381	1444.01	2164.32	0.015601	0.016875	3	4	5	6
56	8	466	411	681.583	1408.68	0.020112	0.006586	7	9	2	3	4	15	6	12
56	9	377	425	1034.16	1542.75	0.023531	0.006175	6	1	10	11	12	8	2
56	10	377	500	742.21	1276.16	0.034559	0.036081	4	9	11	17	18
56	11	426	512	1227.31	2168.53	0.021649	0.020813	5	9	12	10	17	16
56	12	468	472	795.751	1572.56	0.041212	0.016902	7	9	8	15	13	14	16	11
56	13	528	498	938.083	1537.2	0.042218	0.026368	4	12	16	22	14
56	14	580	473	1681.33	2353.45	0.038529	0.014761	7	6	12	22	13	23	24	15
56	15	544	443	1077.76	2030.57	0.023746	0.013284	4	6	8	12	14
56	16	472	544	1693.49	2677.33	0.043914	0.032355	6	12	11	17	21	13	22
56	17	438	570	1208.73	1994.17	0.014641	0.012336	5	11	10	18	16	21
56	18	421	592	1067.49	2101.62	0.007282	0.012064	5	10	20	19	21	17
56	19	491	651	1084	2035.53	0.003774	0.008965	5	18	21	20	27	29
56	20	469	675	1319.35	2372.15	0.016105	0.019883	3	18	19	27
56	21	512	603	1046.05	1671.2	0.010331	0.010866	7	18	17	16	19	29	28	22
56	22	539	549	1431.9	2000.57	0.011554	0.007546	6	16	28	21	13	14	23
56	23	592	542	1594.78	2355.22	0.005234	0.002825	4	28	22	14	24
56	24	632	518	1354.43	2320.98	0.006482	0.006538	5	6	14	23	28	25
56	25	638	609	1273.84	2357.83	0.017737	0.03413	4	28	24	26	27
56	26	637	693	791.811	1234.9	0.022172	0.04093	2	25	27
56	27	581	672	870.741	1399.87	0.015799	0.026919	6	20	19	29	28	26	25
56	28	589	599	1224.21	1963.71	0.008094	0.006939	7	29	21	22	23	25	27	24
56	29	549	643	971.814	1692	0.003901	0.004358	4	21	19	27	28
57	1	308	683	1101.07	1820.9	0.075462	0.016993	3	14	15	2
57	2	376	703	1489.54	2153.29	0.032158	0.018129	3	14	1	3
57	3	429	687	843.766	1346.51	0.021543	0.025729	6	14	2	13	12	4	5
57	4	477	725	850.269	1754.74	0.025754	0.017566	4	3	5	6	7
57	5	496	678	853.321	1923.62	0.001815	0.013363	6	3	12	11	6	4	8
57	6	546	712	834.919	1864.48	0.0247	0.024824	4	5	4	7	8
57	7	544	752	406.176	1023.82	0.094224	0.043265	3	4	6	8
57	8	613	659	784.749	1245.97	0.012475	0.013077	7	6	11	5	30	9	10	7
57	9	679	645	692.527	1436.16	0.001465	0.003306	3	40	10	8
57	10	650	615	754.456	1212.61	0.001341	0.003937	5	30	39	40	9	8
57	11	541	633	777.974	1531.41	0.001077	0.004496	4	5	8	12	30
57	12	480	611	695.962	1545.69	0.023138	0.007679	6	18	3	5	11	30	13
57	13	428	625	1403.84	2347.26	0.043976	0.033429	4	18	3	14	12
57	14	378	630	1090.63	1763.67	0.035982	0.011298	7	18	16	15	1	2	3	13
57	15	316	615	384.141	1114.33	0.193261	0.038127	3	16	14	1
57	16	332	577	979.514	1650.82	0.036877	0.010251	5	17	15	19	18	14
57	17	325	532	782.433	1319.39	0.032213	0.006081	3	20	19	16
57	18	431	584	996.61	1606.33	0.009445	0.00733	7	16	19	29	12	13	14	30
57	19	399	531	1193.65	1287.13	0.032844	0.014679	7	21	20	17	16	18	29	28
57	20	365	485	459.416	1064.99	0.163456	0.026125	3	21	19	17
57	21	399	463	1502.9	1897.77	0.105256	0.028087	5	22	26	28	19	20
57	22	397	413	1132.82	1772.08	0.045577	0.016212	4	25	23	26	21
57	23	424	342	858.62	1239.22	0.007131	0.009934	3	24	25	22
57	24	479	346	750.137	1074.75	0.008304	0.010002	4	34	23	25	27
57	25	434	384	749.769	1368.13	0.015414	0.005746	5	24	27	23	22	26
57	26	461	446	509.154	1212.08	0.087755	0.012253	7	27	25	22	21	32	28	33
57	27	483	402	575.314	1440.62	0.029372	0.004994	5	24	34	33	26	25
57	28	453	489	1130.66	1503.12	0.032272	0.012482	5	21	29	19	32	26
57	29	469	551	1152.79	2062.83	0.01658	0.032896	7	18	30	19	28	32	31	33
57	30	568	586	811.851	1490.94	0.006553	0.004431	9	11	12	29	18	31	37	8	10	39
57	31	537	533	666.133	1470.86	0.031889	0.007106	4	29	33	37	30
57	32	486	505	783.308	1085.48	0.025012	0.026725	4	29	28	26	33
57	33	541	442	1002.47	1313.69	0.030112	0.015733	8	27	29	32	26	34	35	37	31
57	34	552	380	1008.27	1337.2	0.02248	0.014304	6	42	24	27	33	35	36
57	35	591	454	1673.15	2330.45	0.05385	0.035644	5	33	37	34	36	38
57	36	624	449	877.801	1501.58	0.02177	0.01419	5	42	35	34	41	38
57	37	604	515	1005.2	1713.7	0.019705	0.008681	6	33	31	30	35	38	39
57	38	649	504	1032.61	2022.67	0.016626	0.010412	5	37	36	35	41	39
57	39	674	565	681.043	1400.31	0.014928	0.009189	6	30	38	40	41	37	10
57	40	709	577	679.92	1350.48	0.005705	0.006136	4	41	39	9	10
57	41	670	479	947.07	1891.31	0.011201	0.010025	5	42	36	38	40	39
57	42	610	387	1222.42	1772.58	0.013322	0.00699	3	36	41	34
58	1	402	99	627.203	985.468	0.052551	0.047318	3	2	3	4
58	2	356	175	557.823	964.693	0.031755	0.019452	3	1	3	6
58	3	399	153	334.241	554.218	0.080168	0.049162	5	1	4	2	6	7
58	4	468	115	326.559	515.094	0.147388	0.083108	6	1	3	7	8	13	5
58	5	521	94	442.133	910.813	0.184139	0.05187	2	4	13
58	6	423	214	900.186	1005.9	0.056081	0.013857	5	3	2	9	7	8
58	7	461	171	670.491	962.005	0.053531	0.032847	4	4	3	6	8
58	8	504	197	831.506	978.32	0.076298	0.022694	6	4	6	9	7	10	13
58	9	451	243	586.87	1097	0.028708	0.001945	2	6	8
58	10	556	197	2082.71	1410.54	0.058976	0.014261	5	8	13	12	11	18
58	11	599	151	968.726	1584.92	0.054189	0.01538	6	10	12	14	15	16	18
58	12	560	131	1579.26	1793.98	0.037452	0.008571	4	10	13	14	11
58	13	531	127	1729.71	1463.84	0.196883	0.057382	5	4	10	5	12	8
58	14	615	61	795.314	1384.23	0.025612	0.009014	4	12	11	17	15
58	15	657	111	885.576	1032.58	0.00258	0.02158	4	11	16	17	14
58	16	655	171	1063.18	1049.48	0.031151	0.035442	5	11	18	19	15	17
58	17	706	133	922.921	1592.88	0.003879	0.018409	5	19	15	14	16	20
58	18	626	219	2426.91	2133.93	0.131366	0.04381	4	10	11	16	19
58	19	692	222	797.725	1420.47	0.055069	0.020449	5	18	21	20	16	17
58	20	736	196	1120.72	1173.85	0.014885	0.013595	3	19	17	21
58	21	760	255	839.502	874.456	0.010418	0.015456	4	19	20	22	24
58	22	755	310	582.138	939.348	0.094792	0.037437	4	21	24	26	23
58	23	758	373	1800.12	1990.51	0.100801	0.043129	3	26	27	22
58	24	799	310	863.961	853.181	0.016851	0.026496	4	21	25	26	22
58	25	841	327	1232.33	1389.4	0.008444	0.01689	3	24	27	26
58	26	813	352	1135.16	1494.5	0.028453	0.023572	5	24	25	23	27	22
58	27	859	379	1279.98	1630.04	0.008308	0.004587	3	25	23	26
59	1	825	384	980.418	1345.67	0.006699	0.014098	3	2	3	7
59	2	881	354	879.692	1201.42	0.003761	0.014911	3	3	4	1
59	3	848	324	729.565	939.113	0.010512	0.057115	5	2	1	7	4	5
59	4	877	253	784.718	1800.44	0.002687	0.036479	4	2	6	5	3
59	5	817	283	784.042	1881.7	0.008372	0.027118	5	7	13	6	4	3
59	6	835	238	955.129	1171.84	0.005849	0.02931	4	13	15	5	4
59	7	769	338	1068.83	1791.83	0.010316	0.019523	5	1	3	5	13	8
59	8	715	307	916.62	1588.69	0.015902	0.005699	4	7	9	12	13
59	9	668	315	1530.11	1708.82	0.047072	0.014809	3	8	12	10
59	10	641	230	826.73	1273.94	0.029323	0.012198	3	12	9	11
59	11	682	199	882.926	1748.89	0.0685	0.051172	5	12	10	19	17	14
59	12	700	255	1102.93	1169.26	0.07619	0.021459	6	8	9	10	11	14	13
59	13	766	266	1043.62	1728.45	0.058715	0.023924	7	7	12	8	5	6	15	14
59	14	755	219	254.827	823.985	0.289266	0.062038	5	11	12	13	15	17
59	15	812	196	784.728	1502.55	0.055835	0.023535	5	13	14	17	16	6
59	16	801	125	680.322	1798.33	0.005487	0.025253	3	17	18	15
59	17	745	164	596.962	1021.03	0.035011	0.02913	6	11	14	15	16	18	19
59	18	729	101	850.426	1441.35	0.013961	0.016003	3	17	19	16
59	19	686	145	684.651	1073.71	0.008204	0.020574	3	11	17	18
60	1	715	734	160.666	829.492	0.583333	0.152589	2	2	4
60	2	653	669	119.726	1545.73	0.872902	0.021161	7	3	6	9	18	1	4	15
60	3	630	707	1051.17	1830.98	0.260124	0.012731	4	6	2	4	5
60	4	659	741	1898.75	2515.28	0.664673	0.073973	4	3	2	5	1
60	5	610	751	1725.23	2558.76	0.016144	0.008791	3	6	3	4
60	6	574	743	1647.58	2167.55	0.237705	0.019913	6	7	8	5	9	3	2
60	7	514	759	1059.83	1292.79	0.014801	0.018178	4	12	10	8	6
60	8	510	696	1224.23	1583.23	0.020164	0.016256	5	13	12	7	6	9
60	9	562	671	1052.72	1586.45	0.16346	0.00939	6	13	6	2	14	15	8
60	10	442	754	1296.87	1666.8	0.014999	0.013881	3	11	12	7
60	11	408	689	1234.9	1928.93	0.020715	0.028605	5	43	41	13	12	10
60	12	455	702	833.497	1154.48	0.021502	0.019832	5	11	13	10	7	8
60	13	457	642	738.866	1022.16	0.045958	0.040222	7	11	29	41	12	8	9	14
60	14	526	612	1499.55	1723.46	0.033289	0.015177	5	29	13	9	27	15
60	15	608	603	1047.37	1550.34	0.2652	0.00246	7	9	14	27	16	18	21	2
60	16	647	546	935.934	1494.6	0.323729	0.001743	5	21	15	18	17	20
60	17	705	575	906.929	1492.98	0.190657	0.003516	4	16	20	19	18
60	18	694	609	808.515	1355.81	0.176808	0.002544	4	16	17	15	2
60	19	749	548	721.697	1246.53	0.298967	0.015382	2	20	17
60	20	725	497	123.448	1789.06	0.599959	0.00955	5	23	21	16	19	17
60	21	614	504	113.709	1414.67	0.715526	0.005944	8	31	27	28	20	26	23	16	15
60	22	723	426	793.352	1300.86	0.010352	0.008274	2	24	23
60	23	696	446	1078.8	1703.47	0.502146	0.004997	5	22	26	20	24	21
60	24	689	396	897.873	1470.53	0.141752	0.006316	4	25	26	22	23
60	25	613	394	1373.76	1967.51	0.29894	0.011092	3	33	26	24
60	26	620	437	169.659	1644.71	0.503788	0.007934	6	33	31	25	24	23	21
60	27	524	556	1049.26	1234.65	0.172244	0.016027	6	30	29	14	28	21	15
60	28	531	505	1534.62	1706.88	0.369882	0.037673	4	31	30	27	21
60	29	452	561	1496.52	1706.71	0.049792	0.025112	7	30	44	42	41	13	27	14
60	30	447	477	718.867	875.071	0.065409	0.058101	8	39	31	32	40	29	28	27	44
60	31	523	434	847.747	1076.57	0.22413	0.028217	6	33	32	30	28	26	21
60	32	473	414	1207.53	1791.26	0.033613	0.040164	5	39	34	33	31	30
60	33	531	375	878.807	1541.48	0.113504	0.013215	5	34	26	31	32	25
60	34	497	340	842.307	1067.28	0.037594	0.033269	5	37	35	39	32	33
60	35	466	309	893.96	1227.32	0.034757	0.012182	4	37	36	39	34
60	36	432	277	964.159	1307.15	0.027657	0.008992	4	38	37	39	35
60	37	503	276	1144.32	1566.91	0.011581	0.015087	3	36	35	34
60	38	373	298	1012.04	1107.52	0.020068	0.019759	5	51	49	50	36	39
60	39	416	366	2022.91	1865.25	0.120038	0.039042	8	49	36	35	38	40	32	30	34
60	40	392	471	985.416	1374.37	0.03822	0.011012	6	49	39	30	44	47	48
60	41	403	636	919.64	1513.83	0.014418	0.0096	5	43	11	42	29	13
60	42	390	584	962.269	1663.5	0.009575	0.004639	4	44	43	29	41
60	43	338	626	1007.32	1732.93	0.007322	0.006223	5	45	44	42	41	11
60	44	350	560	904.023	1238.22	0.01729	0.020886	6	45	40	30	29	42	43
60	45	285	562	1445.65	2000.01	0.076745	0.030014	5	48	46	47	44	43
60	46	302	486	1301.84	2183.45	0.083154	0.046672	3	48	45	47
60	47	332	508	556.609	1224.13	0.092696	0.027921	4	45	46	40	48
60	48	281	433	604.019	1160.23	0.060137	0.02704	6	50	46	45	49	47	40
60	49	370	373	839.183	1352.61	0.036182	0.007474	5	50	48	38	39	40
60	50	298	367	952.352	1613.54	0.012014	0.014618	4	51	48	49	38
60	51	272	331	1125.06	1362.83	0.003676	0.006748	2	38	50
61	1	416	643	410.333	1528.81	0.085456	0.008656	2	2	3
61	2	435	557	767.097	1206.38	0.015998	0.003196	5	16	1	3	15	4
61	3	478	607	840.848	1265.65	0.030365	0.004499	4	2	4	5	1
61	4	532	571	869.796	1184.43	0.054107	0.013401	6	2	3	5	15	9	6
61	5	565	608	594.939	1005.34	0.015319	0.005077	4	4	3	7	6
61	6	629	560	474.363	950.882	0.177261	0.045166	5	5	4	7	8	9
61	7	662	586	656.343	1176.29	0.010853	0.006594	2	5	6
61	8	660	478	1493.24	1891.99	0.114213	0.023539	4	6	9	10	12
61	9	578	496	2573.6	2099.56	0.217611	0.053631	6	14	4	6	8	10	15
61	10	609	437	2476.14	1910.7	0.134249	0.007896	5	11	14	9	8	12
61	11	565	399	1076.8	1580.42	0.042956	0.003786	4	12	10	13	14
61	12	603	380	708.864	1674.34	0.144248	0.002245	3	11	8	10
61	13	489	430	989.785	1489.56	0.008699	0.005413	3	11	14	16
61	14	524	455	891.439	1302.39	0.07216	0.01567	6	11	10	9	13	16	15
61	15	517	524	767.469	1032.9	0.056985	0.023098	5	14	16	2	4	9
61	16	451	493	699.677	1155.32	0.009242	0.004401	4	14	13	2	15
62	1	194	346	996.93	1406.5	0.014375	0.00297	3	3	2	4
62	2	229	402	897.761	1190.79	0.01303	0.012835	4	1	3	5	14
62	3	159	392	625.339	1506.46	0.027371	0.002976	4	1	4	5	2
62	4	103	404	1009.11	1588.55	0.021852	0.001849	4	1	5	3	6
62	5	163	457	661.72	1480.78	0.029294	0.002674	8	4	6	3	2	14	13	12	7
62	6	84	463	796.102	1396.27	0.037	0.003923	5	4	20	8	7	5
62	7	125	518	1447.67	1602.95	0.089389	0.003223	5	6	12	11	8	5
62	8	107	557	1465.69	1623.98	0.044995	0.008978	5	6	11	9	20	7
62	9	118	612	842.932	1295.76	0.027643	0.003358	4	11	8	20	10
62	10	184	627	1233.36	1236.44	0.06311	0.000539	4	18	11	9	19
62	11	163	563	738.413	1338.88	0.043795	0.002626	6	18	12	7	8	10	9
62	12	204	529	547.4	1357.88	0.092098	0.003025	7	13	18	17	16	5	7	11
62	13	255	493	777.926	1293.35	0.034963	0.008721	5	14	5	12	16	15
62	14	255	457	1100.72	1735.05	0.020022	0.012205	4	2	15	13	5
62	15	307	522	1036.19	1608.76	0.015519	0.006581	4	14	16	13	17
62	16	274	556	1660.02	1705.58	0.100599	0.011874	4	13	15	17	12
62	17	280	599	1198.52	1206.43	0.060658	0.00843	5	15	16	19	18	12
62	18	223	601	1012.54	1236.92	0.041614	0.000697	5	17	19	10	11	12
62	19	255	650	479.777	1304.95	0.143816	0.00075	3	17	18	10
62	20	75	557	1188.16	1137.51	0.02026	0.011678	3	6	8	9
63	1	650	250	883.263	765.878	0.009811	0.0635	3	2	25	29
63	2	709	255	815.587	783.38	0.018707	0.086932	3	1	25	3
63	3	754	314	1191.06	1749.38	0.033025	0.043619	5	25	24	4	2	23
63	4	822	357	625.261	1110.46	0.059817	0.022895	3	3	23	5
63	5	860	416	1042.17	1616.48	0.012608	0.009517	4	4	23	22	6
63	6	857	482	1047.93	1623.21	0.020827	0.011435	5	5	22	10	7	11
63	7	872	551	1126.05	1589.02	0.033339	0.001126	4	6	8	9	10
63	8	900	598	822.628	1385.77	0.018593	0.003533	1	7
63	9	809	622	1272.72	1600.47	0.063841	0.001936	3	7	13	10
63	10	769	589	522.936	1484.23	0.072844	0.009495	8	6	7	19	11	12	9	13	20
63	11	747	518	825.965	943.262	0.026338	0.030677	5	6	10	20	22	21
63	12	721	676	1034.49	1446.06	0.025308	0.00199	5	10	13	18	19	16
63	13	727	737	805.443	1366.15	0.024835	0.00143	5	12	14	9	10	16
63	14	612	762	831.587	1439.2	0.028486	0.009951	4	13	15	17	16
63	15	556	730	1557.28	2115.11	0.054716	0.050611	2	14	17
63	16	624	663	1258.01	1358.4	0.033853	0.017256	7	14	13	12	40	41	18	17
63	17	596	693	1011.01	1134.14	0.014855	0.023493	5	14	15	38	40	16
63	18	656	631	757.088	1177.21	0.059287	0.035675	5	12	41	19	31	16
63	19	688	598	950.75	1521.83	0.035113	0.012896	5	10	12	18	31	20
63	20	688	531	476.059	981.899	0.073825	0.012784	6	19	11	10	21	30	31
63	21	707	462	1142.62	1063.72	0.080993	0.007746	5	20	11	22	24	30
63	22	778	454	963.415	1626.78	0.00593	0.02131	6	5	6	11	21	24	23
63	23	778	390	1056.48	1263.25	0.018223	0.009842	5	24	4	5	22	3
63	24	706	392	687.259	1124.49	0.036224	0.015864	8	25	26	3	23	21	22	27	30
63	25	696	309	1197.92	1848.19	0.04155	0.07746	6	1	2	29	3	24	26
63	26	614	362	600.302	884.461	0.075502	0.062948	6	25	24	27	30	29	28
63	27	640	394	963.218	1292.53	0.063806	0.011968	3	26	24	30
63	28	542	402	2074.87	2520.23	0.269198	0.129022	5	30	29	26	33	32
[truncated: 1,018 more rows]

## Sheet: +LIF
Colony #	Cell #	Center position		Intensity		Dissimilarity		Count of	Cell # connected
		X (pixels)	Y (pixels)	Venus	mKate2	Venus	mKate2	Connections
1	1	512	229	1717.25	1214.26	0.012128	0.009538	5	3	2	7	8	6
1	2	588	242	1713.79	1316.58	0.018247	0.001685	3	3	4	1
1	3	567	288	1053.15	1297.58	0.026776	0.001247	4	4	5	2	1
1	4	578	343	1360.98	1142.79	0.018885	0.008998	6	26	27	3	5	25	2
1	5	506	332	1237.23	1203.31	0.021863	0.007652	4	4	3	6	25
1	6	440	329	1917.21	1781.39	0.012497	0.037754	7	7	5	1	14	9	10	25
1	7	422	250	1620.96	917.86	0.003652	0.034395	4	1	8	6	9
1	8	372	189	1325.71	1067.04	0.010128	0.003714	2	1	7
1	9	374	292	1745.88	1417.27	0.009086	0.027663	3	6	7	10
1	10	338	329	1216.98	907.264	0.044663	0.061148	6	6	9	11	12	13	14
1	11	251	379	1931.83	1642.47	0.050187	0.030821	3	10	12	17
1	12	284	382	2019.5	1512.56	0.034465	0.013139	5	10	13	11	17	15
1	13	319	386	2077.48	1559.11	0.013601	0.014157	4	10	14	15	12
1	14	406	401	2157.71	1686.41	0.01098	0.016129	6	6	10	25	24	15	13
1	15	337	450	2108.91	1563.35	0.020864	0.006049	7	14	13	17	12	16	21	24
1	16	287	492	2023.06	1469.65	0.046171	0.009445	5	17	18	15	21	19
1	17	248	469	900.404	1143.44	0.102073	0.020919	5	11	12	15	16	18
1	18	253	528	1217.42	1756.48	0.02779	0.021587	4	16	17	19	20
1	19	285	575	1190.51	1091.92	0.027079	0.042805	7	18	16	20	44	43	22	21
1	20	229	580	1986.88	1991.51	0.035834	0.050663	3	18	19	44
1	21	352	516	1712.19	1142.24	0.008721	0.015069	6	16	19	15	24	23	22
1	22	343	581	1648.34	1145.37	0.030565	0.052625	4	19	21	43	23
1	23	407	554	1866.57	1606.49	0.04519	0.102507	7	21	24	39	41	42	43	22
1	24	434	481	2210.36	1784.43	0.006326	0.022818	8	14	21	15	25	37	38	39	23
1	25	486	415	2012.71	1209.14	0.011048	0.015547	7	4	6	14	24	37	26	5
1	26	578	414	2032.84	1530.75	0.011633	0.008905	8	29	27	28	4	37	25	36	30
1	27	629	364	2027.06	1702.23	0.015116	0.011675	3	26	28	4
1	28	643	417	1523.09	1502.05	0.010387	0.006775	3	29	27	26
1	29	679	458	1504.13	1109.53	0.004329	0.009515	4	32	28	26	30
1	30	614	477	1544.9	1144.39	0.003583	0.004072	5	32	29	26	36	35
1	31	751	497	1337.03	1104.07	0.001577	0.004722	3	33	34	32
1	32	669	512	1482.52	1195.05	0.002139	0.000625	5	31	29	34	35	30
1	33	735	574	1230.31	875.116	0.010997	0.025754	5	61	59	60	34	31
1	34	663	558	1226.2	1247.01	0.007047	0.005688	6	33	31	32	35	40	60
1	35	585	539	1354.95	1235.18	0.004725	0.000784	6	32	30	36	38	34	40
1	36	563	487	1538.98	1291.72	0.00639	0.005316	4	37	26	30	35
1	37	517	471	1888.23	1674.13	0.002887	0.008364	5	24	25	26	36	38
1	38	526	521	1852.86	1382.96	0.008771	0.013507	5	24	37	35	40	39
1	39	481	551	1593.62	869.658	0.012084	0.047106	5	24	40	38	23	41
1	40	546	592	1395.45	1167.62	0.007804	0.005978	6	35	34	60	38	39	41
1	41	497	620	1084.74	1096.06	0.026032	0.027598	6	60	39	23	42	54	40
1	42	438	655	868.726	525.295	0.041651	0.10898	6	41	46	53	54	23	43
1	43	342	630	798.444	421.506	0.081082	0.193942	6	19	46	42	23	22	44
1	44	264	656	1531.68	1034.57	0.037845	0.052609	5	19	46	45	20	43
1	45	280	719	811.422	1175.13	0.080248	0.008823	3	46	47	44
1	46	370	674	1889.13	1504.74	0.059499	0.079681	9	53	50	48	49	47	45	42	43	44
1	47	337	747	1208.35	1510.32	0.028874	0.007592	3	46	45	49
1	48	404	759	1258.17	1093.36	0.016316	0.012144	3	50	49	46
1	49	371	769	1660.37	1187.63	0.010174	0.012251	4	50	48	46	47
1	50	466	794	1435.45	817.806	0.052379	0.049524	6	52	51	53	48	49	46
1	51	474	864	526.524	307.626	0.103838	0.1542	2	52	50
1	52	511	840	716.83	701.331	0.058131	0.059004	4	56	51	50	53
1	53	519	765	1114.16	837.067	0.02103	0.028107	6	56	52	50	46	42	54
1	54	530	692	994.128	910.961	0.016512	0.025751	6	60	41	55	56	42	53
1	55	591	740	995.595	1032.03	0.020637	0.012485	5	60	57	58	54	56
1	56	560	803	1413.42	1439.72	0.036033	0.053363	4	55	53	54	52
1	57	651	733	1091.58	1192.32	0.0021	0.011163	2	62	55
1	58	637	683	1258.56	1270.42	0.008958	0.010281	4	62	60	55	59
1	59	661	645	1277.45	1370.51	0.010837	0.027306	5	62	61	60	33	58
1	60	603	638	1815.41	1501.38	0.038217	0.021559	8	59	33	34	58	55	54	41	40
1	61	739	636	855.708	789.169	0.018299	0.015167	5	64	63	62	33	59
1	62	690	711	1227.64	872.498	0.005986	0.019395	5	63	57	58	59	61
1	63	743	708	1098.2	680.959	0.009056	0.005704	3	64	61	62
1	64	822	653	843.908	624.336	0.00656	0.005887	2	61	63
2	1	287	388	863.406	495.021	0.053806	0.163761	3	2	3	4
2	2	291	511	926.985	583.058	0.019239	0.058027	4	1	13	12	3
2	3	361	406	1716.66	1414.09	0.059308	0.108224	5	1	4	5	2	12
2	4	364	343	1597.31	1668.34	0.044253	0.172232	3	1	3	5
2	5	429	372	907.051	548.866	0.037616	0.102803	6	4	3	13	11	6	12
2	6	474	356	1331	1123.53	0.013108	0.04453	3	5	7	11
2	7	506	324	1096.52	899.372	0.009992	0.004708	3	6	11	8
2	8	551	371	1088.23	890.854	0.016274	0.035466	5	11	7	10	9	16
2	9	600	401	1068.26	769.724	0.017519	0.046234	4	8	16	10	17
2	10	618	362	812.423	471.892	0.015125	0.060654	2	8	9
2	11	484	424	1553.39	767.167	0.02462	0.025196	8	5	6	7	8	16	15	14	13
2	12	359	472	985.441	1108.43	0.015318	0.060528	4	13	2	3	5
2	13	387	500	1066	630.873	0.006243	0.020956	6	5	11	21	14	12	2
2	14	437	519	1035.47	753.673	0.006357	0.006243	5	11	21	20	15	13
2	15	508	501	1035.93	772.277	0.018323	0.025255	6	11	18	16	19	20	14
2	16	547	448	1737.52	1797.31	0.03107	0.137266	6	11	8	9	17	18	15
2	17	641	499	1363.74	789.432	0.009913	0.045034	3	9	16	18
2	18	608	536	1118.32	648.325	0.015049	0.04144	7	17	16	15	23	19	24	26
2	19	549	542	1513.02	899.11	0.044683	0.01356	4	15	23	18	20
2	20	446	562	991.421	639.629	0.009149	0.028623	6	22	21	23	19	15	14
2	21	364	582	999.016	1043.78	0.00082	0.030121	4	22	20	14	13
2	22	398	621	1113.84	1272.99	0.007848	0.03413	5	28	27	23	20	21
2	23	531	608	728.561	733.27	0.043336	0.027114	6	18	19	26	27	22	20
2	24	669	592	1379.44	585.173	0.010216	0.034122	3	18	26	25
2	25	745	652	1058.63	820.049	0.004411	0.012764	4	26	37	38	24
2	26	609	636	1107.06	1117.35	0.008699	0.025356	8	24	18	23	25	37	35	34	27
2	27	502	655	1153	1274.36	0.009478	0.016396	5	34	26	23	28	22
2	28	424	679	1074.88	947.119	0.009457	0.007177	6	31	33	29	27	22	34
2	29	370	706	1310.17	919.067	0.008765	0.002369	3	30	31	28
2	30	314	753	959.855	1111.38	0.020457	0.00689	3	32	29	31
2	31	414	760	1389.25	943.34	0.008308	0.002387	5	33	32	29	30	28
2	32	401	801	1299.71	895.555	0.009083	0.004651	2	31	30
2	33	487	748	1534.19	1131.29	0.011797	0.005069	5	36	31	34	28	47
2	34	521	703	1381.74	1092.12	0.0074	0.005234	6	36	27	26	35	33	28
2	35	605	673	1490.17	1440.26	0.01226	0.023715	5	37	26	42	34	36
2	36	557	734	1053.06	885.342	0.014978	0.014186	5	42	34	33	35	47
2	37	661	695	1182.57	1037.64	0.007818	0.00648	6	25	38	41	42	35	26
2	38	725	726	961.741	884.509	0.021214	0.006591	5	25	39	37	40	41
2	39	752	783	1299.02	988.822	0.008523	0.003081	2	38	40
2	40	704	826	1296.32	1140.01	0.01169	0.010946	5	38	41	44	43	39
2	41	668	778	1709.6	1145.12	0.038837	0.007592	5	38	40	43	37	42
2	42	615	741	1173.68	986.276	0.007673	0.005737	7	37	35	36	47	43	41	46
2	43	640	825	950.389	831.332	0.027866	0.01159	6	41	45	44	40	42	46
2	44	674	885	1041.69	823.47	0.015347	0.012792	3	40	45	43
2	45	596	882	1606.85	1125.39	0.031272	0.012408	3	44	43	46
2	46	577	839	1337.21	1028.74	0.007905	0.002605	4	43	45	47	42
2	47	549	816	1315.06	1031.9	0.004071	0.001602	4	42	46	36	33
3	1	787	296	746.025	702.905	0.003784	0.001084	3	7	3	2
3	2	790	372	879.717	671.535	0.005125	0.000393	1	1
3	3	741	389	882.31	789.134	0.002099	0.003388	4	1	6	7	4
3	4	700	408	822.427	993.213	0.002037	0.018496	3	3	5	6
3	5	694	455	928.49	639.686	0.661649	0.04877	4	4	6	16	17
3	6	651	377	920.724	798.323	0.175078	0.01736	7	14	15	7	3	4	5	16
3	7	728	292	799.936	733.076	0.001675	0.00071	5	1	8	14	6	3
3	8	676	260	827.461	714.131	0.437994	0.12367	5	7	10	9	11	14
3	9	672	223	882.826	277.235	1.13653	0.117767	2	8	11
3	10	582	267	825.996	737.596	1.07943	0.260208	5	8	11	12	14	13
3	11	587	197	27.4455	152.983	1.68858	0.245324	4	10	8	13	9
3	12	524	323	34.9205	189.057	1.68306	0.284055	6	10	14	15	33	34	13
3	13	455	248	58.4556	148.632	0.740518	0.211484	4	11	10	12	34
3	14	618	325	879.591	778.875	0.328473	0.063604	6	7	10	8	6	12	15
3	15	547	410	1016.25	730.674	0.693078	0.085076	5	6	14	16	33	12
3	16	541	473	72.6159	385.048	0.946536	0.048097	7	6	5	17	31	32	33	15
3	17	619	524	59.7851	308.044	0.69092	0.021394	6	5	18	25	24	16	31
3	18	744	560	27.043	290.686	1.15538	0.005831	3	17	24	19
3	19	718	634	565.502	391.755	0.770774	0.010241	4	18	24	20	23
3	20	687	703	39.4674	337.209	1.08654	0.027038	4	19	23	21	22
3	21	625	774	303.756	197.892	0.511379	0.041571	3	20	22	27
3	22	604	719	342.577	211.539	0.359757	0.041248	5	20	23	26	27	21
3	23	613	650	569.038	421.171	0.281101	0.03112	5	20	19	22	26	25
3	24	631	600	499.521	285.352	0.614816	0.005033	4	18	19	25	17
3	25	540	601	446.953	282.548	0.297145	0.009604	6	26	23	24	17	31	29
3	26	544	675	502.94	290.978	0.38353	0.012311	6	22	27	28	29	23	25
3	27	531	748	41.5781	364.387	1.00664	0.034265	4	22	21	26	28
3	28	470	696	556.733	397.654	0.617133	0.016555	4	26	29	46	27
3	29	469	610	45.2558	272.708	0.968268	0.01576	7	26	31	25	32	30	28	46
3	30	392	594	45.7897	168.455	0.689537	0.077468	7	29	46	45	39	37	32	41
3	31	493	540	589.25	408.826	0.614242	0.016148	5	29	25	17	16	32
3	32	429	493	608.198	331.496	0.669251	0.069499	7	31	29	37	30	35	33	16
3	33	462	400	890.391	786.188	0.53346	0.106419	6	35	32	16	15	12	34
3	34	438	309	963.674	581.359	0.890066	0.15735	4	35	12	13	33
3	35	371	392	1059.4	826.589	0.643279	0.234877	6	38	36	34	33	37	32
3	36	283	356	45.3734	141.394	1.45652	0.355766	2	38	35
3	37	352	491	48.2023	171.287	1.0624	0.163303	5	38	35	39	32	30
3	38	255	444	475.385	317.54	0.441052	0.085764	5	40	39	37	36	35
3	39	316	537	672.652	473.63	0.834693	0.096001	6	30	41	49	40	38	37
3	40	219	528	720.131	475.391	0.79265	0.080988	4	49	42	39	38
3	41	300	614	49.9513	239.4	0.417196	0.035408	6	45	39	42	48	49	30
3	42	206	632	26.8839	157.169	0.462932	0.064828	5	43	41	48	49	40
3	43	222	733	20.0552	134.274	0.576717	0.066097	4	44	42	45	48
3	44	301	784	31.5009	205.294	1.07469	0.040163	4	47	46	45	43
3	45	314	676	582.525	389.819	1.23194	0.102202	6	44	43	41	46	30	48
3	46	393	698	447.992	288.198	0.553918	0.018958	6	29	28	47	44	45	30
3	47	376	774	446.406	300.538	0.66287	0.013865	2	46	44
3	48	244	646	43.2796	171.815	0.358236	0.040077	4	41	45	43	42
3	49	265	579	64.4825	267.726	0.572983	0.044857	4	41	39	40	42
4	1	671	383	597.388	558.489	0.047476	0.035028	2	2	3
4	2	679	454	1067.77	796.972	0.027479	0.031002	3	1	3	4
4	3	591	439	898.007	916.171	0.016667	0.015227	6	1	19	13	2	4	5
4	4	634	515	1390.66	1436.69	0.018662	0.033026	4	3	2	5	6
4	5	550	528	990.252	996.136	0.014252	0.008589	6	3	4	7	6	13	12
4	6	600	592	1598.41	1262.77	0.026411	0.011273	3	4	7	5
4	7	506	578	1056.5	911.299	0.010691	0.007143	4	8	5	6	12
4	8	412	562	1185.36	995.988	0.011563	0.004525	5	7	12	11	9	10
4	9	428	629	855.725	868.406	0.010598	0.01011	2	8	10
4	10	357	652	790.942	1169.12	0.028698	0.008722	3	8	9	11
4	11	386	503	1350.94	999.307	0.013061	0.004902	5	12	15	17	8	10
4	12	461	485	1283.42	768.021	0.00458	0.013097	7	5	7	8	11	18	13	15
4	13	522	456	1169.96	978.83	0.02103	0.010789	6	19	3	5	18	12	14
4	14	470	387	685.908	601.271	0.046278	0.043642	4	19	18	15	13
4	15	382	403	1403.51	1179.62	0.022155	0.029038	6	18	11	12	16	17	14
4	16	332	415	1135.38	887.718	0.004286	0.007687	2	15	17
4	17	342	458	1110.33	911.304	0.005902	0.004765	3	15	16	11
4	18	463	449	1052.51	845.994	0.014934	0.012153	4	12	13	14	15
4	19	554	374	698.309	846.885	0.020741	0.009083	3	14	13	3
5	1	758	410	1516.59	1148.44	0.000798	0.005197	1	19
5	2	674	376	1114.11	812.446	0.038859	0.03265	5	19	18	16	4	3
5	3	650	336	1650.56	1248.91	0.025233	0.01908	2	2	4
5	4	598	343	2310.29	1425.23	0.038259	0.02041	5	2	3	16	6	5
5	5	555	320	1579.74	1179.08	0.023178	0.016688	3	4	7	6
5	6	546	378	2446.74	1821.49	0.030765	0.034167	6	4	5	7	8	9	16
5	7	493	320	1893.26	1441.33	0.00771	0.008103	3	5	6	8
5	8	463	369	1621.08	1199.43	0.045266	0.050481	5	6	10	9	7	11
5	9	495	409	1455.24	1080.72	0.061138	0.062413	6	6	8	11	14	12	16
5	10	402	413	1838.26	1267.94	0.086058	0.079082	3	8	11	13
5	11	437	462	602.702	417.053	0.140532	0.168578	6	8	9	12	13	10	15
5	12	468	477	570.178	448.909	0.136523	0.132617	4	11	15	14	9
5	13	390	499	1320.51	1107.22	0.046774	0.061643	3	11	10	15
5	14	499	490	1593.42	1246.09	0.041954	0.045535	5	15	12	9	16	17
5	15	452	548	1517.49	1215.9	0.075991	0.100615	6	24	13	11	12	14	17
5	16	566	429	1443.06	1020.47	0.016927	0.017472	7	2	4	6	14	9	18	17
5	17	545	510	1319.5	902.617	0.025737	0.035178	8	24	23	22	20	14	16	18	15
5	18	632	444	1776.24	1379.58	0.015058	0.025751	5	20	19	2	16	17
5	19	712	447	1421.09	972.79	0.008094	0.017963	4	20	18	2	1
5	20	675	498	1809.69	1519.53	0.018932	0.036391	5	21	18	17	19	22
5	21	657	546	1030.86	787.703	0.040952	0.048291	3	23	22	20
5	22	616	538	1537.34	1205.81	0.041432	0.046702	4	23	21	17	20
5	23	576	576	678.507	531.272	0.060786	0.053359	4	24	17	22	21
5	24	556	614	715.482	455.338	0.068686	0.130018	4	25	15	17	23
5	25	489	671	1465.36	1424.39	0.032459	0.083434	3	26	27	24
5	26	526	717	1466.91	1286.95	0.00023	0.001033	2	25	27
5	27	469	785	1396.19	1254.46	0.000451	0.001583	2	25	26
6	1	957	450	1818.01	1063.05	0.007364	0.005552	2	3	2
6	2	944	511	2146.43	1336.71	0.011772	0.005728	3	3	10	1
6	3	885	464	1452.08	1151.6	0.014662	0.003772	6	2	1	9	10	5	4
6	4	824	430	2115.58	1087.66	0.021269	0.000351	2	3	5
6	5	785	485	1583.54	1111.36	0.006885	0.003075	5	3	4	6	7	9
6	6	713	438	1483.58	1091.94	0.012295	0.00664	2	5	7
6	7	757	528	2116.14	1422.91	0.04797	0.014037	5	5	6	15	8	9
6	8	797	572	1590.49	1595.82	0.034104	0.029392	5	7	9	14	15	16
6	9	844	539	1669.22	1272.86	0.005339	0.007081	7	3	7	5	10	13	8	16
6	10	915	549	1975.05	1519.43	0.040744	0.009267	5	3	9	13	11	2
6	11	948	589	747.442	1110.99	0.140133	0.020448	3	13	10	12
6	12	918	636	1500.67	1234.55	0.028183	0.026382	4	13	19	20	11
6	13	872	596	1827.07	1768.49	0.037028	0.054721	6	9	16	19	12	11	10
6	14	777	610	912.961	1001.06	0.02295	0.011212	4	16	15	8	17
6	15	729	575	809.387	894.587	0.07221	0.02796	4	7	14	8	17
6	16	809	636	1256.05	1066.47	0.014522	0.018929	7	9	14	17	18	19	13	8
6	17	718	639	1171.77	1063.57	0.018853	0.002929	5	16	15	14	18	25
6	18	762	686	850.356	1042.48	0.044509	0.013184	4	16	17	25	19
6	19	826	690	1187.53	647.843	0.020694	0.081238	8	16	13	25	18	23	12	21	20
6	20	906	673	1718.51	1308.75	0.009832	0.031382	3	19	12	21
6	21	905	716	1784.3	1356.48	0.048288	0.09955	4	19	20	22	23
6	22	928	764	885.045	535.804	0.047244	0.082161	2	21	23
6	23	848	758	974.968	587.221	0.041518	0.0744	5	25	19	21	22	24
6	24	819	809	1684.12	1281.27	0.025628	0.029374	4	23	25	26	27
6	25	765	726	1818.1	1310.61	0.049578	0.039037	6	17	26	18	23	19	24
6	26	726	745	1124.1	1227.45	0.025865	0.001837	3	25	24	27
6	27	759	814	1279.6	1428.83	0.008699	0.003297	2	26	24
7	1	712	480	1292.17	1450.77	0.003979	0.003157	4	3	2	12	13
7	2	646	426	1231.5	1655	0.016987	0.003792	5	11	4	3	1	12
7	3	675	398	1657.36	1488.84	0.016756	0.001761	3	4	2	1
7	4	592	405	1178.35	1690.57	0.034452	0.005578	5	11	5	10	2	3
7	5	529	395	1742	1257.51	0.010618	0.007946	3	6	10	4
7	6	486	437	1597.26	1062.41	0.002088	0.005468	5	8	9	5	7	10
7	7	436	414	1550.74	1258.15	0.000229	0.008861	2	8	6
7	8	441	488	1490.73	974.298	0.000644	0.00631	4	16	7	6	9
7	9	511	527	1444.56	975.685	0.008391	0.017581	7	16	8	6	10	11	14	15
7	10	536	464	1910.64	1392.44	0.014211	0.01213	5	9	5	6	4	11
7	11	594	488	2232.97	1827.27	0.046552	0.024171	6	9	14	12	2	4	10
7	12	654	496	1308.81	1290.9	0.011973	0.007717	5	11	1	13	14	2
7	13	660	553	1121.96	1202.24	0.005804	0.002548	3	1	14	12
7	14	592	594	1398.8	1217.63	0.011386	0.008551	5	9	11	13	12	15
7	15	504	598	1658.45	1105.95	0.003067	0.002477	3	16	9	14
7	16	468	560	1614.3	1247.15	0.00122	0.008528	3	15	9	8
8	1	751	541	1017.2	894.569	0.60647	0.035122	2	38	2
8	2	692	528	80.6353	489.592	1.55526	0.134991	6	38	1	3	36	37	34
8	3	690	475	1305.86	744.582	1.131	0.052176	3	2	4	34
8	4	673	425	53.5467	471.458	2.05131	0.142303	3	3	34	5
8	5	633	384	1483.19	1147.08	0.35158	0.036695	6	8	33	4	34	6	7
8	6	666	326	1236.84	1004.14	0.004517	0.003332	2	5	7
8	7	618	323	1397.43	879.32	0.010838	0.027063	3	8	6	5
8	8	569	352	2068.84	1578.3	0.688062	0.081986	6	10	11	9	7	5	33
8	9	519	350	1535.05	1404.74	0.838698	0.061484	4	10	12	11	8
8	10	520	295	55.938	563.236	2.15665	0.167837	3	9	8	12
8	11	485	403	114.956	716.141	1.28846	0.073997	8	12	13	14	18	31	33	8	9
8	12	447	322	1384.65	1356.51	0.778251	0.056427	4	10	9	11	13
8	13	406	365	1306.15	1201.11	0.23054	0.011743	5	12	14	15	16	11
8	14	437	412	1005.84	1327.54	0.248308	0.019202	4	13	18	15	11
8	15	372	422	1679.23	1168.64	0.012488	0.002584	5	13	17	19	18	14
8	16	318	392	1703.01	1375.15	0.006724	0.001731	2	13	17
8	17	339	472	1652.59	1384.3	0.000211	0.002349	3	15	16	19
8	18	436	454	1625.52	1331.32	0.233644	0.013568	6	19	15	14	20	31	11
8	19	394	502	1577.01	1261.43	0.00043	0.001822	5	17	15	18	21	20
8	20	452	509	1607.06	1275.26	0.010313	0.005307	5	19	23	21	18	31
8	21	411	551	1480.55	1503.43	0.008584	0.004959	4	19	22	23	20
8	22	421	593	1193.34	1240.27	0.021431	0.007264	4	21	23	24	25
8	23	474	568	2108	1663.58	0.258683	0.032168	6	21	22	24	30	20	31
8	24	479	630	1276.54	1397.08	0.413405	0.047535	7	22	23	25	26	28	29	30
8	25	438	663	1582.65	1090.27	0.725408	0.03763	3	24	26	22
8	26	489	693	53.9826	529.942	2.00335	0.122721	4	25	24	28	27
8	27	541	750	1665.11	1161.81	2.21768	0.116217	1	26
8	28	555	672	1141.25	1094.71	0.78535	0.054138	4	26	24	29	40
8	29	562	609	967.387	983.448	0.359773	0.033655	6	28	40	30	32	37	24
8	30	527	567	138.131	672.009	1.1477	0.099915	5	29	23	24	32	31
8	31	517	487	2492.34	1561.33	0.458286	0.046835	8	30	23	20	18	11	33	35	32
8	32	579	541	1566.25	1300.31	0.209856	0.022492	6	36	29	30	35	31	37
8	33	565	434	1412.72	798.48	0.214879	0.047908	6	11	8	5	34	35	31
8	34	626	456	1565.59	1451.15	0.548606	0.094542	7	33	35	36	2	4	3	5
8	35	584	491	1103.13	1112.61	0.040907	0.012464	5	33	31	32	36	34
8	36	621	518	1544.94	1003.34	0.341538	0.03835	5	2	32	35	34	37
8	37	631	577	2472.56	1715.56	0.705941	0.108255	7	40	39	38	2	29	32	36
8	38	698	605	945.611	984.095	0.344089	0.043716	4	39	37	2	1
8	39	661	639	1645.95	1394.91	0.621916	0.071284	3	40	37	38
8	40	621	656	76.4776	521.159	1.66199	0.157629	4	28	29	37	39
9	1	891	619	1185.33	1070.39	0.02697	0.082586	2	2	11
9	2	819	608	2022.49	1442.83	0.030243	0.072687	4	3	13	11	1
9	3	776	645	2045.77	1293.97	0.029429	0.005059	4	14	4	2	13
9	4	752	692	2089.91	1550.18	0.06363	0.038	4	14	15	3	5
9	5	695	719	1385.54	1314.99	0.018987	0.023669	3	4	15	6
9	6	632	724	1238.47	1320.15	0.006419	0.032287	4	7	5	15	8
9	7	609	666	1468.91	1667.04	0.017855	0.054853	5	17	15	9	8	6
9	8	563	731	1015.83	780.472	0.014873	0.063645	3	9	7	6
9	9	537	669	1301.14	1164.5	0.01354	0.014272	5	10	18	17	8	7
9	10	491	636	1333.39	1335.94	0.002736	0.007248	3	29	18	9
9	11	814	545	1159.17	440.932	0.01962	0.186463	5	2	20	12	13	1
9	12	810	505	1492.69	1022.98	0.007748	0.11979	3	20	21	11
9	13	751	565	1632.37	1196.1	0.024526	0.035854	6	16	14	2	3	20	11
9	14	709	608	959.919	1019.98	0.055108	0.01452	5	16	15	3	13	4
9	15	659	639	979.238	728.145	0.040417	0.07167	7	7	16	14	4	5	6	17
9	16	684	573	985.855	905.714	0.035434	0.01874	5	20	17	15	14	13
9	17	603	594	2103.79	1516.48	0.049435	0.02824	7	9	7	18	19	20	16	15
9	18	548	571	1632.48	1200.35	0.011264	0.00403	6	29	27	19	10	9	17
9	19	613	531	1617.77	1173.24	0.020363	0.011099	6	22	26	27	18	17	20
9	20	699	517	1373.02	1226.73	0.01254	0.073549	8	22	17	19	16	13	11	12	21
9	21	742	467	1187.51	347.773	0.007734	0.212695	4	22	20	12	23
9	22	660	474	962.105	702.356	0.034935	0.058205	6	24	23	21	20	19	26
9	23	715	419	1472.72	1070.26	0.018575	0.091573	3	24	22	21
9	24	639	398	1910.95	1212.1	0.055363	0.121671	4	26	25	23	22
9	25	564	303	1074.21	268.927	0.06258	0.427588	1	24
9	26	582	460	1101.47	1223.54	0.02216	0.016183	4	27	24	22	19
9	27	536	490	1121.92	1019.59	0.01475	0.003052	5	29	28	26	18	19
9	28	481	456	818.359	989.973	0.040508	0.002614	4	31	29	30	27
9	29	477	554	1275.69	998.148	0.009412	0.004937	6	32	30	28	27	18	10
9	30	435	482	1338.38	1209.32	0.013516	0.006174	4	31	32	29	28
9	31	401	424	1441.44	1116.41	0.024463	0.004989	4	32	33	30	28
9	32	382	512	1104.6	972.135	0.00543	0.003794	5	34	31	33	30	29
9	33	335	450	1016.52	863.771	0.008109	0.005042	3	34	31	32
9	34	311	499	1006.68	846.617	0.002331	0.047627	3	35	33	32
9	35	261	524	1191.31	358.585	0.037268	0.170421	2	36	34
9	36	140	511	650.118	1008.41	0.069187	0.201643	1	35
10	1	482	318	834.184	726.874	0.016859	0.011294	2	3	2
10	2	417	337	1271.9	1017.44	0.01708	0.011011	7	5	4	3	1	16	17	15
10	3	409	281	810.317	669.908	0.016613	0.018918	3	4	2	1
10	4	358	294	1035.5	946.686	0.008523	0.006409	4	5	3	2	6
10	5	319	327	1039.04	965.125	0.007826	0.011275	5	6	7	15	4	2
10	6	271	268	1369.94	1050.14	0.028471	0.025416	3	5	7	4
10	7	269	346	793.578	564.024	0.042321	0.066654	5	6	8	9	5	15
10	8	220	384	959.77	910.456	0.02166	0.019516	3	7	9	11
10	9	250	424	1670.04	1209.68	0.062631	0.028563	6	7	14	15	8	11	10
10	10	232	467	822.781	1047.49	0.059082	0.005875	4	14	9	13	11
10	11	186	478	998.243	892.921	0.028606	0.021876	5	9	13	12	10	8
10	12	153	506	776.499	517.131	0.078467	0.113354	2	13	11
10	13	170	559	1866.26	1337.96	0.095787	0.058086	5	24	10	14	11	12
10	14	281	498	1014.12	914.32	0.019571	0.007216	7	24	23	20	15	10	9	13
10	15	334	426	1185.97	957.945	0.012393	0.012941	8	7	5	18	16	2	20	14	9
10	16	436	400	899.629	731.831	0.02867	0.030885	4	2	17	18	15
10	17	482	415	1029.44	990.277	0.019209	0.012075	3	16	18	2
10	18	487	452	1684.7	1358.31	0.050863	0.043229	6	17	16	20	19	15	21
10	19	497	498	751.362	701.67	0.0633	0.03798	3	18	21	22
10	20	389	474	1215.37	852.485	0.007476	0.009568	5	18	15	21	23	14
10	21	435	518	1228	964.011	0.016161	0.009118	5	20	18	19	22	23
10	22	444	552	1052.36	908.789	0.008611	0.002848	5	19	21	27	23	26
10	23	354	528	955.101	900.499	0.0048	0.000734	6	22	24	26	20	21	14
10	24	257	575	1045.23	797.452	0.01476	0.0143	5	25	13	14	23	26
10	25	275	608	948.528	1011.13	0.001473	0.011224	3	31	26	24
10	26	364	599	862.87	923.322	0.011275	0.006001	8	22	32	31	25	24	23	27	30
10	27	454	594	857.121	973.824	0.008907	0.004548	5	22	30	28	37	26
10	28	504	623	1157.94	953.602	0.00676	0.003867	3	27	29	37
10	29	518	685	1085.58	806.055	0.000618	0.014166	2	28	37
10	30	409	646	1113.23	725.243	0.008339	0.025163	5	27	37	33	32	26
10	31	293	664	1018.34	721.479	0.008886	0.023382	4	32	33	26	25
10	32	367	655	1479.03	1270.58	0.026876	0.048327	4	33	30	26	31
10	33	332	708	1158.7	742.702	0.008666	0.01841	5	37	34	32	30	31
10	34	366	744	798.234	664.121	0.010514	0.01772	4	37	35	36	33
10	35	441	772	754.317	520.346	0.008374	0.049895	3	37	36	34
10	36	394	800	898.675	730.305	0.004216	0.011687	2	35	34
10	37	451	698	1033.77	1142.96	0.006333	0.040069	7	27	29	28	35	34	30	33
11	1	106	528	324.155	785.216	0.135138	0.002415	2	2	3
11	2	178	544	1065.83	912.159	0.297322	0.006121	2	1	3
11	3	252	513	285.416	742.322	0.175813	0.00732	4	2	1	4	6
11	4	302	458	784.864	565.939	0.070533	0.009203	3	3	6	5
11	5	366	481	1072.31	731.91	0.145749	0.384298	4	6	4	8	7
11	6	315	541	757.67	613.98	0.07756	0.150215	4	4	3	7	5
11	7	377	562	356.163	105.196	0.085774	0.325018	4	6	8	5	10
11	8	414	486	295.858	92.2411	0.082465	0.203875	4	5	7	10	9
11	9	450	472	256.913	86.3773	0.048269	0.128005	5	8	14	16	11	10
11	10	422	580	358.035	102.93	0.017619	0.011874	4	8	11	9	7
11	11	457	575	222.316	65.191	0.095868	0.272881	4	16	10	9	12
11	12	515	641	403.969	189.717	0.061004	0.157248	4	19	16	11	17
11	13	455	228	110.091	29.69	0.089645	0.16637	1	14
11	14	458	374	219.361	75.9443	0.183693	0.41578	4	9	13	15	16
11	15	549	458	881.565	585.967	0.123796	0.263511	3	14	16	17
11	16	528	526	734.56	525.827	0.138518	0.390348	6	14	9	11	15	17	12
11	17	626	534	854.777	547.253	0.076854	0.153584	5	16	19	15	18	12
11	18	751	573	303.517	125.493	0.236825	0.46318	5	17	20	19	22	23
11	19	631	638	461.608	227.026	0.124791	0.23448	5	12	17	18	22	25
11	20	800	688	432.59	206.134	0.097496	0.199193	3	18	23	21
11	21	904	764	439.461	158.153	4.7e-05	0.013242	1	20
11	22	704	676	1479.07	1106.47	0.145994	0.273397	5	19	23	18	24	25
11	23	742	722	1427.23	1115.72	0.180302	0.359658	4	22	18	20	24
11	24	690	753	1380.99	1075.35	0.099552	0.168205	4	22	23	25	26
11	25	634	719	1493.71	1120.78	0.087091	0.160408	3	24	19	22
11	26	630	841	324.297	162.832	0.395953	0.672086	1	24
12	1	164	344	602.318	170.494	0.026504	0.398042	2	2	3
12	2	192	405	929.118	610.504	0.017643	0.139377	5	1	5	4	3	6
12	3	295	363	817.311	853.357	0.199491	0.13166	4	2	1	9	4
12	4	268	431	812.891	805.664	0.15699	0.017295	6	2	3	5	8	9	7
12	5	208	456	1243.74	1250.11	0.042899	0.200889	4	2	4	6	7
12	6	180	506	622.437	189.802	0.116017	0.537641	3	5	7	2
12	7	248	519	1866.22	1276.81	0.124171	0.196577	4	4	6	5	8
12	8	294	528	875.802	723.195	0.471838	0.016635	4	4	7	10	9
12	9	354	430	107.337	639.66	0.761308	0.014354	6	3	4	8	10	35	37
12	10	334	556	93.1418	763.444	0.61833	0.003681	5	8	9	35	12	11
12	11	391	566	93.4768	795.39	0.429723	0.001559	5	35	14	13	12	10
12	12	339	616	911.396	898.726	0.972884	0.003702	3	13	10	11
12	13	406	623	95.5569	787.824	0.554088	0.049367	5	14	11	15	12	16
12	14	483	575	70.9446	841.945	1.03291	0.003006	8	34	35	11	13	16	17	30	19
12	15	429	673	710.535	253.846	0.390271	0.256148	2	13	16
12	16	477	640	994.629	840.509	0.595121	0.068624	4	15	14	13	17
12	17	522	663	1237.87	960.015	0.392448	0.002749	4	16	14	19	18
12	18	564	674	1049.25	1002.49	0.008561	0.018078	3	17	19	20
12	19	572	595	945.847	1111.7	0.184659	0.015786	7	17	18	20	30	14	28	31
12	20	609	653	767.132	593.397	0.017564	0.047404	5	18	19	21	28	25
12	21	663	650	834.142	617.558	0.009956	0.030282	3	20	22	25
12	22	726	646	869.481	869.654	0.006089	0.011003	4	24	23	25	21
12	23	810	663	794.46	733.109	0.001624	0.002846	2	24	22
12	24	803	609	873.863	756.69	0.007402	0.00855	4	26	25	23	22
12	25	682	590	1228.1	1127.96	0.018146	0.037293	7	28	26	27	24	22	21	20
12	26	743	555	1045.24	727.028	0.003742	0.012519	3	25	27	24
12	27	679	511	1085.94	778.233	0.011759	0.068302	4	25	28	29	26
12	28	624	543	1044.48	899.931	0.010409	0.060783	6	19	20	25	27	29	31
12	29	645	461	671.359	250.494	0.033043	0.29425	4	27	32	31	28
12	30	547	557	1017.88	956.69	0.334827	0.002297	4	34	14	19	31
12	31	582	492	989.292	983.224	0.004987	0.052187	7	34	29	28	30	19	33	32
12	32	597	421	954.554	835.124	0.007773	0.072034	4	29	33	36	31
12	33	529	467	1164.4	1024.39	0.005498	0.007577	4	36	34	31	32
12	34	490	512	1023.55	869.694	0.224823	0.002327	6	36	14	30	31	33	35
12	35	434	486	1111.48	920.676	0.683171	0.006416	7	9	37	36	34	10	11	14
12	36	504	417	968.526	758.297	0.0049	0.00749	5	37	33	35	34	32
12	37	447	404	1270.75	931.567	0.389762	0.011556	3	9	35	36
13	1	660	477	353.071	226.182	0.248593	0.501639	1	3
13	2	656	557	349.128	224.336	0.25348	0.506694	1	3
13	3	609	492	1112.89	1155.37	0.129124	0.29415	5	6	1	2	5	4
13	4	573	402	621.473	299.374	0.031233	0.173434	5	3	5	23	22	7
13	5	560	464	583.498	536.328	0.054247	0.080107	4	6	3	4	7
13	6	566	538	1039	948.506	0.017211	0.019443	4	8	5	7	3
13	7	514	497	1095.39	1044.99	0.05564	0.1896	7	8	6	5	4	22	21	9
13	8	500	579	1215.41	1155.51	0.026412	0.042771	5	10	9	7	6	12
13	9	436	559	590.079	507.362	0.035756	0.064601	8	8	7	21	19	16	15	14	12
13	10	434	652	1065.37	1131.35	0.008853	0.023106	4	11	12	13	8
13	11	448	703	1424.35	1347.06	0.015905	0.005744	1	10
13	12	401	611	853.108	610.603	0.011864	0.040958	5	10	9	8	14	13
13	13	354	646	879.645	854.49	0.002828	0.012229	3	10	12	14
13	14	332	595	807.398	900.972	0.005126	0.022889	4	9	12	13	15
13	15	315	550	804.36	936.697	0.006616	0.025291	3	9	14	16
13	16	351	514	885.526	800.138	0.03121	0.086378	5	9	15	17	18	19
13	17	275	454	669.334	409.018	0.008388	0.045008	2	16	18
13	18	336	455	741.917	482.032	0.02238	0.044839	3	16	19	17
13	19	403	459	423.618	250.315	0.043395	0.098372	6	9	16	21	22	20	18
13	20	414	361	678.899	511.835	0.031677	0.170374	2	19	22
13	21	462	464	641.547	373.477	0.025651	0.093818	4	7	9	19	22
13	22	481	399	484.753	164.026	0.029594	0.187171	6	23	4	7	19	20	21
13	23	532	345	451.861	146.657	0.010045	0.049204	2	4	22
14	1	664	582	651.514	340.521	0.004133	0.036363	2	7	2
14	2	673	480	560.634	277.839	0.010919	0.090222	4	1	7	15	3
14	3	732	464	745.692	643.524	0.009845	0.040747	5	2	6	4	17	15
14	4	770	426	612.45	494.595	0.009376	0.039365	2	3	6
14	5	634	306	910.613	1101.13	0.009265	0.003503	3	6	17	18
14	6	664	356	783.508	892.267	0.008652	0.024074	4	3	4	17	5
14	7	605	518	753.775	612.263	0.006077	0.059326	5	1	2	14	15	8
14	8	531	520	733.038	389.544	0.051092	0.058162	3	14	7	9
14	9	439	495	1773.24	893.414	0.092146	0.092819	4	10	12	14	8
14	10	346	409	1760.17	990.308	0.003444	0.010788	3	11	9	12
14	11	394	340	1594.7	960.537	0.005531	0.030487	3	13	12	10
14	12	436	406	1423.82	1477.48	0.026545	0.0975	6	16	13	11	9	10	14
14	13	459	315	1234.9	1658.89	0.009085	0.040084	3	16	12	11
14	14	511	438	613.758	326.095	0.088221	0.162662	6	16	12	9	8	15	7
14	15	592	424	684.773	580.225	0.030219	0.044216	6	2	17	3	16	14	7
14	16	519	351	1573.99	937.581	0.058194	0.060252	6	13	12	14	15	17	18
14	17	593	361	1071.12	992.706	0.019694	0.016309	6	3	15	6	5	18	16
14	18	566	247	1246.17	1131.52	0.019372	0.006322	5	5	17	20	19	16
14	19	601	193	1758.2	1189.3	0.012623	0.007877	2	18	20
14	20	557	156	1990.23	1580.99	0.02212	0.018194	2	18	19
15	1	675	219	1543.29	981.506	0.022628	0.007068	2	13	2
15	2	659	275	1099.82	1100.75	0.007242	0.003187	3	13	1	3
15	3	683	327	1115.74	1266.15	0.012048	0.001506	4	2	13	7	4
15	4	652	392	1803.49	1134.13	0.021326	0.0025	8	13	7	3	14	16	12	9	5
15	5	718	426	2117.04	1318.42	0.030354	0.002537	4	4	7	6	8
15	6	758	390	1303.11	1111.63	0.023205	0.004446	2	5	8
15	7	710	372	1302.03	1283.71	0.023028	0.001022	3	3	4	5
15	8	748	474	1444.22	1271.39	0.010755	0.002675	3	6	5	9
15	9	667	462	1281.87	1091.78	0.012107	0.004039	5	4	8	10	12	11
15	10	645	510	1750.04	1009.03	0.009886	0.000889	2	9	11
15	11	600	482	1601.17	953.382	0.002781	0.008746	4	12	17	9	10
15	12	600	430	1580.25	1388.61	0.003517	0.012478	5	4	9	11	16	17
15	13	620	313	1083.4	1258.52	0.017347	0.003524	5	14	2	1	3	4
15	14	581	333	1421.74	1193.57	0.012766	0.000367	4	16	15	13	4
15	15	530	341	983.157	1207.74	0.0459	0.002005	4	19	18	16	14
15	16	565	400	1332.02	1138.54	0.013459	0.00326	6	18	15	14	4	12	17
15	17	539	472	1663.11	1107.58	0.005414	0.00558	5	18	21	12	16	11
15	18	505	427	1990.49	1447.95	0.034365	0.012273	5	21	17	19	15	16
15	19	492	348	1617.07	1117.8	0.017357	0.008436	4	20	18	21	15
15	20	441	331	1351.58	810.486	0.005258	0.007078	5	21	29	22	30	19
15	21	466	440	1307.47	1062.38	0.010629	0.009747	6	22	23	18	20	17	19
15	22	419	450	1358.52	860.897	0.004968	0.002045	6	29	25	24	23	21	20
15	23	436	513	1032.28	783.915	0.010687	0.008222	3	22	25	21
15	24	340	532	1110.2	844.099	0.004478	0.001063	3	26	22	25
15	25	362	442	1256.73	931.116	0.005003	0.003509	5	26	29	22	24	23
15	26	297	481	981.779	776.871	0.010715	0.003071	5	28	27	25	24	29
15	27	269	445	1410.35	944.135	0.012316	0.006276	3	28	26	29
15	28	230	426	1247.31	766.595	0.005606	0.00247	4	32	29	27	26
15	29	336	394	1128.78	824.362	0.003819	0.001387	9	32	28	27	26	25	31	30	22	20
15	30	390	321	1030.35	744.976	0.005153	0.001094	3	29	31	20
15	31	326	333	1030.93	740.268	0.000517	0.00129	3	32	29	30
15	32	249	361	1030.33	813.511	0.00282	0.000793	3	31	29	28
16	1	240	637	1182.43	913.927	0.016346	0.002653	2	2	3
16	2	299	598	967.549	903.915	0.00879	0.002169	4	1	8	7	3
16	3	342	712	820.98	773.085	0.010988	0.004038	3	2	1	4
16	4	427	699	926.731	693.6	0.010571	0.008524	3	3	6	5
16	5	545	695	1039.56	836.738	0.010782	0.005678	5	6	4	10	13	12
16	6	450	648	637.248	934.099	0.03306	0.00558	5	4	7	9	10	5
16	7	387	583	888.876	972.63	0.008204	0.004198	5	2	6	9	8	11
16	8	379	534	692.343	796.299	0.009896	0.004566	4	2	11	15	7
16	9	491	583	1054.94	1118.5	0.015797	0.018169	6	6	10	7	11	15	14
16	10	509	636	916.15	833.091	0.008435	0.004994	5	6	5	9	14	13
16	11	440	559	813.876	787.193	0.004976	0.009638	4	9	8	15	7
16	12	648	650	1117.39	1133.71	0.000398	0.019993	4	5	13	16	17
16	13	574	628	1159.54	928.983	0.005308	0.004223	5	5	10	14	12	16
16	14	540	560	897.039	961.753	0.005424	0.012911	6	10	15	18	16	13	9
16	15	507	523	762.261	650.938	0.00538	0.016522	6	9	11	8	14	18	19
16	16	613	573	1072.92	745.742	0.005515	0.01176	5	14	13	12	17	18
16	17	657	523	1101.56	805.74	0.006172	0.008015	4	12	16	18	28
16	18	594	499	775.026	653.766	0.011286	0.011158	8	15	14	17	16	28	21	20	19
16	19	528	472	650.34	690.15	0.004553	0.001354	3	15	18	20
16	20	566	413	739.29	780.635	0.010087	0.004993	4	18	19	21	22
16	21	634	431	1097.18	970.521	0.03161	0.015092	6	18	20	22	28	27	23
16	22	617	376	606.198	700.105	0.020741	0.006016	4	20	21	23	24
16	23	672	375	596.96	657.925	0.036115	0.013392	4	22	24	21	27
16	24	691	337	755.092	752.507	0.00959	0.006213	5	22	23	25	27	26
16	25	774	352	798.066	960.802	0.001379	0.02471	2	24	26
16	26	748	439	888.664	612.763	0.004273	0.02451	4	25	24	27	28
16	27	700	413	1069.51	918.025	0.018812	0.012142	5	24	26	28	21	23
16	28	687	487	1017.03	856.162	0.004025	0.00788	5	17	18	26	27	21
17	1	559	380	1056.88	915.473	0.02605	0.004605	2	2	6
17	2	546	403	691.58	745.01	0.012214	0.003795	3	3	6	1
17	3	555	449	665.377	779.027	0.010007	0.006507	5	7	4	5	6	2
17	4	545	504	691.401	801.206	0.016047	0.011593	6	7	12	13	15	5	3
17	5	495	477	813.941	904.194	0.024089	0.036966	4	16	15	4	3
17	6	471	444	774.831	845.184	0.012859	0.017298	5	17	16	3	2	1
17	7	612	476	1038.86	1133.84	0.048986	0.025282	5	10	9	12	4	3
17	8	618	575	630.338	840.935	0.031259	0.003307	5	14	11	9	12	13
17	9	647	541	617.064	757.487	0.031852	0.012786	5	8	11	10	7	12
17	10	675	518	462.305	694.482	0.090464	0.021696	3	11	9	7
17	11	689	574	1067.28	948.627	0.060969	0.008044	4	14	8	9	10
17	12	577	535	953.119	1050.84	0.017856	0.009406	5	8	7	9	4	13
17	13	540	578	1005.81	936.848	0.024596	0.010693	6	14	8	12	4	19	15
17	14	590	634	942.193	866.491	0.007517	0.003707	5	20	19	13	8	11
17	15	492	539	527.645	555.016	0.040799	0.041171	6	16	13	19	18	5	4
17	16	444	512	490.872	443.034	0.035074	0.06576	5	17	6	5	15	18
17	17	376	535	780.104	756.08	0.008942	0.013038	5	24	18	6	16	23
17	18	433	583	805.979	886.195	0.018561	0.031268	5	17	16	23	19	15
17	19	491	621	1021.24	1038.81	0.016595	0.018026	7	18	23	22	20	14	13	15
17	20	546	683	1048.43	1084.03	0.006032	0.012226	4	22	21	19	14
17	21	541	748	755.626	691.055	0.015322	0.044423	2	22	20
17	22	483	689	955.779	1160.07	0.006612	0.02771	4	23	21	20	19
17	23	416	690	730.769	669.28	0.009333	0.027796	4	18	17	22	19
17	24	298	566	889.025	824.186	0.003222	0.001403	1	17
18	1	658	228	841.04	520.678	0.021473	0.044105	3	3	4	2
18	2	716	314	1123.75	535.073	0.023055	0.00987	3	1	4	5
18	3	628	290	1097.26	1168.53	0.012163	0.10277	2	1	34
18	4	659	340	1295.81	647.193	0.027652	0.066871	7	1	2	5	35	33	34	16
18	5	744	362	673.275	756.638	0.101355	0.089552	4	2	4	16	6
18	6	769	400	1134.24	1288.77	0.05312	0.063219	4	5	16	15	7
18	7	806	414	2348.33	2784.18	0.062027	0.07773	3	6	15	8
18	8	825	457	2303.67	2664.37	0.104978	0.15799	5	7	15	11	9	10
18	9	865	508	884.894	840.276	0.089984	0.12566	2	8	10
18	10	828	559	726.815	817.136	0.108757	0.110785	4	8	9	11	12
18	11	788	523	1665.27	1039.95	0.039129	0.101443	5	8	10	12	14	15
18	12	766	591	1197.86	317.502	0.034574	0.40921	4	10	11	14	13
18	13	703	667	1729.12	1982.98	0.090249	0.262724	3	12	19	14
18	14	696	567	1955.76	1805.67	0.060955	0.119115	7	12	13	18	17	11	15	19
18	15	751	473	1194.8	1250.16	0.040927	0.051704	7	6	7	8	11	16	17	14
18	16	695	421	2000.9	2544.73	0.075807	0.179044	6	5	6	15	17	35	4
18	17	644	457	1318.15	1051.21	0.014337	0.031929	8	14	15	18	28	16	33	35	29
18	18	625	537	1863.08	1690.66	0.078283	0.04263	5	14	19	27	28	17
18	19	602	598	556.43	804.301	0.215153	0.115204	5	13	18	14	20	27
18	20	552	624	1047.39	312.524	0.10844	0.169575	3	19	21	22
18	21	519	575	540.514	767.211	0.072603	0.074534	5	20	22	23	25	27
18	22	470	618	408.377	848.289	0.110042	0.137806	3	20	21	23
18	23	399	592	990.261	285.65	0.067422	0.14142	4	22	21	25	24
18	24	349	547	973.659	278.309	0.017238	0.130194	3	23	26	25
18	25	451	524	584.244	713.367	0.072482	0.067176	6	23	24	26	21	27	29
18	26	396	490	868.611	826.269	0.02204	0.061351	4	24	25	29	30
18	27	551	519	1495.6	1169.61	0.099131	0.022652	6	19	21	25	28	18	29
18	28	596	495	956.46	1066.43	0.041192	0.010454	4	27	18	17	29
18	29	527	458	1364.62	1039.84	0.026998	0.005637	8	33	17	28	27	25	30	26	32
18	30	443	433	1178.39	1015.48	0.005432	0.004646	4	29	26	32	31
18	31	474	359	1157.45	827.17	0.005564	0.009387	3	30	32	34
18	32	512	401	1199.67	904.569	0.005107	0.007774	5	30	31	33	29	34
18	33	589	382	1097.71	942.519	0.005678	0.012914	6	17	35	34	4	29	32
18	34	578	334	861.952	603.64	0.018074	0.034046	5	33	3	4	32	31
18	35	631	413	1185.29	1172.57	0.014113	0.047775	4	16	4	17	33
19	1	317	575	1044.9	820.631	0.002586	0.003777	2	3	2
19	2	402	612	1106.28	934.532	0.023458	0.219631	4	6	1	3	7
19	3	345	704	1220.62	955.512	0.028775	0.17005	5	4	5	6	1	2
19	4	274	756	689.939	232.359	0.048905	0.367264	2	3	5
19	5	409	781	1070.66	920.495	0.036271	0.304093	4	4	3	6	19
19	6	480	673	655.617	197.612	0.024805	0.196102	7	5	19	9	8	2	3	7
19	7	513	557	698.953	210.177	0.013573	0.140266	3	8	2	6
19	8	572	602	677.729	204.077	0.004691	0.07724	4	10	9	7	6
19	9	556	700	722.276	211.326	0.00473	0.116803	5	19	12	10	6	8
19	10	645	630	919.963	733.006	0.008028	0.150035	4	12	11	8	9
19	11	733	623	1021.42	730.718	0.003269	0.000706	3	12	10	14
19	12	661	711	844.16	732.061	0.008954	0.098281	6	19	9	10	11	14	13
19	13	689	773	1038.44	814.393	0.028583	0.072477	5	14	12	17	16	19
19	14	769	714	1094.06	812.336	0.013028	0.002698	4	11	13	12	16
19	15	782	824	596.96	575.422	0.001725	0.005303	3	16	17	18
19	16	769	765	698.3	673.422	0.018799	0.004528	4	13	15	14	17
19	17	719	821	617.747	674.283	0.013486	0.002901	4	13	16	15	18
19	18	743	879	621.967	692.834	0.000163	0.003321	2	17	15
19	19	524	782	608.962	209.903	0.028084	0.210781	5	5	6	9	12	13
20	1	642	791	1414.57	1161.37	0.00576	0.000292	2	7	2
20	2	633	672	1519	1224.22	0.025391	0.003831	5	1	7	6	3	4
20	3	693	649	1085.52	1012.81	0.010647	0.003474	2	2	4
20	4	667	595	1087.22	1043.64	0.008376	0.002116	4	2	3	5	6
20	5	625	541	1068.37	1193.92	0.008339	0.003075	4	4	8	6	18
20	6	601	615	841.738	1022.54	0.022279	0.002609	5	2	4	7	8	5
20	7	569	659	1116.47	1140.98	0.011193	0.001211	4	1	2	6	8
20	8	553	604	1028.09	1041.09	0.015847	0.006759	6	6	7	9	17	5	18
20	9	495	581	1751.94	1282.81	0.034424	0.004041	3	8	10	17
20	10	448	537	1231.37	1171.87	0.021072	0.008267	5	16	17	9	11	15
20	11	405	493	1865.49	1494.87	0.03039	0.01319	3	10	15	12
20	12	386	437	1100.47	1014.18	0.036149	0.023803	3	15	11	14
20	13	346	254	384.472	108.326	0.407675	1.19825	1	14
20	14	458	382	1672.48	1347.03	0.089904	0.243534	5	12	13	15	20	22
20	15	446	463	1558.75	1489.1	0.022137	0.013724	6	16	10	11	12	14	20
20	16	496	495	782.344	930.029	0.067375	0.028117	5	19	10	17	15	20
20	17	538	532	1206.54	1434.55	0.016251	0.012475	6	8	18	19	16	10	9
20	18	600	501	1506.76	1275.29	0.01317	0.003385	5	5	17	8	19	21
20	19	548	479	1693.09	1177.5	0.031548	0.008069	5	18	21	20	17	16
20	20	530	421	1379.19	1497.48	0.013672	0.009464	6	21	19	15	16	14	22
20	21	598	422	1299.81	1489.06	0.005941	0.006909	5	18	23	20	19	22
20	22	526	367	1563.65	1394.02	0.004547	0.002803	5	20	24	14	23	21
20	23	599	353	1537.12	1085.95	0.00539	0.015318	3	21	22	24
20	24	554	315	1209.84	1445.04	0.011612	0.007819	2	22	23
21	1	266	647	1177.52	1102.19	0.000397	0.003	1	2
21	2	308	641	1124.74	971.592	0.000199	0.001714	2	3	1
21	3	351	643	1127.06	1019.04	0.004261	0.007249	5	4	20	5	6	2
21	4	392	626	954.285	1421.65	0.003422	0.048015	4	20	5	22	3
21	5	406	680	1057.67	877.558	0.000666	0.00945	7	8	9	4	22	19	3	6
21	6	390	741	1100.31	921.629	0.000588	0.006059	4	7	8	3	5
21	7	423	831	1212.34	1219	0.001301	0.008059	2	6	8
21	8	461	746	1134.58	1119.45	0.001012	0.005723	4	7	6	5	9
21	9	485	714	1020.62	982.433	0.001273	0.003187	4	8	5	19	10
21	10	546	711	1131.17	1054.27	0.001587	0.02313	4	9	19	18	11
21	11	598	671	1307.98	600.524	0.007702	0.030645	3	10	18	12
21	12	647	634	976.239	841.703	0.015227	0.008013	4	11	18	17	13
21	13	683	588	1515.34	682.492	0.027207	0.009551	4	12	17	16	14
21	14	753	548	947.368	767.742	0.019559	0.021745	3	13	16	15
21	15	727	468	1170.76	451.787	0.023115	0.059888	5	14	16	28	30	29
21	16	690	531	1173.04	961.964	0.005193	0.029574	5	13	14	15	28	17
21	17	612	562	1108.94	804.187	0.004507	0.003893	6	12	13	28	23	18	16
21	18	554	624	1153.32	761.964	0.001579	0.007104	7	10	11	12	23	17	19	22
21	19	494	651	1086.72	819.663	0.000377	0.004142	5	9	10	18	22	5
21	20	402	586	848.432	821.175	0.011738	0.016724	4	22	21	4	3
21	21	429	548	1138.59	777.63	0.01428	0.014973	4	24	23	22	20
21	22	459	602	1101.08	771.588	0.00299	0.01277	7	23	19	21	18	20	5	4
21	23	532	546	1256.76	1016.77	0.011868	0.024939	7	28	27	21	17	18	22	24
21	24	453	495	723.634	475.177	0.049764	0.096361	5	26	27	25	21	23
21	25	417	452	1401.76	1188.16	0.043951	0.16882	2	26	24
21	26	527	429	1182.77	448.259	0.023046	0.088512	4	32	33	25	24
21	27	522	482	1038.46	1220.51	0.008175	0.051372	4	32	23	24	28
21	28	625	484	1007.03	861.955	0.003468	0.02906	7	15	16	17	29	32	23	27
21	29	661	436	1166.14	431.798	0.028161	0.067418	4	28	30	15	32
21	30	703	398	559.484	257.533	0.077532	0.178511	4	31	32	29	15
21	31	665	350	935.041	840.37	0.018798	0.089959	3	33	32	30
21	32	610	414	963.886	986.621	0.011557	0.087735	7	28	27	33	31	30	29	26
21	33	561	357	776.941	775.978	0.016183	0.022958	3	32	31	26
22	1	309	681	1035.86	1086.63	0.012005	0.019776	3	14	2	13
22	2	366	713	920.78	971.478	0.004041	0.007371	3	1	13	3
22	3	439	676	992.246	844.351	0.014132	0.024746	5	13	15	5	4	2
22	4	503	690	1009.96	1212.09	0.020414	0.014153	3	6	3	5
22	5	523	630	1514.78	1411.66	0.037342	0.033662	6	9	7	15	3	6	4
22	6	560	638	1506.82	1582.71	0.011297	0.044864	3	9	5	4
22	7	509	578	910.515	810.948	0.023625	0.027414	4	9	8	15	5
22	8	465	551	1140.94	790.7	0.02097	0.022326	6	9	17	16	15	12	7
22	9	550	536	1310.04	715.933	0.009301	0.041613	7	10	11	7	5	6	12	8
22	10	554	479	1227.66	813.754	0.016462	0.011842	6	30	29	28	11	9	12
22	11	586	503	900.57	855.499	0.015013	0.003547	3	28	10	9
22	12	487	492	1435.77	1326.76	0.026827	0.041963	6	24	30	9	8	17	10
22	13	393	645	745.107	725.779	0.022132	0.024698	5	14	2	1	15	3
22	14	361	608	1345.83	748.347	0.039045	0.038651	5	16	19	15	13	1
22	15	428	590	714.641	1347.62	0.037254	0.040962	7	8	14	13	16	7	5	3
22	16	389	560	851.17	1139.1	0.019159	0.016272	5	8	17	19	14	15
22	17	405	507	699.374	890.99	0.052073	0.019116	7	24	8	12	16	18	23	19
22	18	367	482	1399.96	1525.03	0.043752	0.024292	6	17	22	21	20	19	23
22	19	322	530	1242.34	1365.9	0.026725	0.025762	5	20	18	17	16	14
22	20	323	481	781.665	1006.44	0.054165	0.028486	3	21	19	18
22	21	351	403	1360.64	1551.13	0.022454	0.029503	4	25	22	18	20
22	22	387	419	1173.31	1413.24	0.019223	0.025797	4	23	25	18	21
22	23	421	448	678.684	887.565	0.048376	0.019738	5	24	17	22	25	18
22	24	471	448	1236.17	830.486	0.032487	0.00986	6	31	23	25	12	17	30
22	25	432	394	928.279	805.348	0.012213	0.02798	6	32	31	24	23	21	22
22	26	641	386	841.496	934.816	0.000223	0.000356	2	27	28
22	27	564	338	879.823	946.091	0.000413	0.000179	4	26	29	28	33
22	28	601	407	858.112	992.917	0.005064	0.00259	5	26	11	29	27	10
22	29	565	405	815.045	963.386	0.00708	0.001248	5	28	27	33	30	10
22	30	530	417	890.771	1019.34	0.014109	0.005258	6	29	33	31	24	12	10
22	31	485	379	853.005	1019.14	0.005737	0.003816	5	33	32	25	30	24
22	32	454	333	917.02	1065.51	0.000508	0.007577	2	31	25
22	33	521	341	864.698	976.258	0.000229	0.00023	4	29	27	30	31
23	1	701	738	1220.07	1234.24	0.001637	0.003809	2	2	4
23	2	672	668	1351.95	1012.61	0.004002	0.007135	5	7	6	4	3	1
23	3	722	604	1281.29	1140.46	0.003304	0.00111	4	6	5	2	4
23	4	761	647	1325.12	1191.98	0.000525	0.001871	3	2	3	1
23	5	716	542	1542.1	1052.07	0.006492	0.011421	4	15	14	3	6
23	6	653	609	1531.08	1106.12	0.002991	0.007326	6	10	7	2	3	14	5
23	7	589	662	1783.63	1392.4	0.01189	0.014761	5	8	9	10	2	6
23	8	543	654	1287.07	1235.81	0.012701	0.006253	3	12	9	7
23	9	536	595	1332.94	1003.83	0.008591	0.012314	5	12	8	7	11	10
23	10	592	602	1528.6	991.084	0.005222	0.012342	6	7	9	11	13	14	6
23	11	547	548	1662.71	1081.5	0.018471	0.006229	6	23	12	9	10	13	16
23	12	491	566	1749.81	1516.88	0.023126	0.017874	5	23	29	11	9	8
23	13	616	538	1129.77	954.556	0.017213	0.015202	5	11	16	15	14	10
23	14	665	560	1790.88	1643.43	0.01783	0.036769	5	15	13	10	6	5
23	15	687	508	1160.28	1265.95	0.015532	0.013849	5	17	16	5	14	13
23	16	647	475	1188.87	859.044	0.010688	0.018976	7	18	20	17	13	15	11	23
23	17	712	466	1689.33	1525.24	0.016911	0.028906	3	16	18	15
23	18	686	427	1580.62	1119.81	0.052359	0.011968	5	21	19	16	20	17
23	19	669	362	620.185	771.814	0.094015	0.030017	5	20	24	25	21	18
23	20	604	436	965.143	1086.29	0.022195	0.0066	7	23	22	19	24	21	16	18
23	21	664	402	1029.45	1249.86	0.027967	0.016605	3	19	20	18
23	22	539	441	1076.92	1356.47	0.022505	0.053047	6	26	30	27	23	20	24
23	23	501	509	991.582	1035.23	0.019869	0.019778	8	28	27	11	12	29	22	20	16
23	24	579	389	1705.94	1117.28	0.07498	0.00724	5	26	22	20	25	19
23	25	578	328	902.56	1167.37	0.049222	0.011263	3	26	24	19
23	26	534	370	1468.31	1261.59	0.028525	0.023404	6	30	31	32	25	24	22
23	27	471	457	669.11	586.074	0.02528	0.048887	5	28	40	22	30	23
23	28	450	504	905.007	772.076	0.010215	0.032383	4	40	27	23	29
23	29	448	546	1238.43	1565.74	0.014079	0.045919	4	40	28	23	12
23	30	466	397	719.309	549.062	0.047983	0.081609	7	39	40	37	31	26	22	27
23	31	451	336	1708.6	1183.59	0.079718	0.042665	5	32	33	39	30	26
23	32	459	287	1690.33	1086.61	0.005819	0.003539	4	34	31	33	26
23	33	412	311	1599.8	1300.95	0.059671	0.03744	4	34	32	31	39
23	34	377	283	1231.24	969.356	0.032863	0.014221	5	36	35	39	33	32
23	35	342	337	1271.13	1006.24	0.037956	0.01744	4	36	34	37	39
23	36	301	279	1092.69	913.133	0.003502	0.001226	2	35	34
23	37	363	398	1039.98	1247.65	0.023078	0.056181	5	39	35	38	40	30
23	38	337	437	1043.72	965.065	0.016508	0.013379	3	37	41	40
23	39	387	345	537.522	575.184	0.140676	0.074621	6	34	33	31	30	37	35
23	40	400	480	1037.64	903.969	0.017388	0.028759	7	37	41	38	29	28	30	27
23	41	353	505	1742.21	1407.8	0.050082	0.031952	2	40	38
24	1	398	365	1178.86	769.356	0.002793	0.001395	3	2	3	4
24	2	411	422	1035.56	733.066	0.008943	0.009119	5	1	4	7	15	3
24	3	461	406	1116.97	885.006	0.00749	0.016569	5	1	16	2	15	34
24	4	347	409	1007.37	781.539	0.001728	0.019251	4	1	5	2	7
24	5	309	450	908.761	417.5	0.00168	0.058324	3	4	7	6
24	6	299	498	913.454	423.584	0.018768	0.134903	5	5	7	9	8	10
24	7	366	482	1031.6	867.217	0.01629	0.061843	7	4	5	6	14	9	15	2
24	8	307	549	1547.45	1184.24	0.050097	0.088555	6	6	10	12	9	14	11
24	9	355	526	1426.69	1287.53	0.046731	0.157203	4	6	8	14	7
24	10	234	539	987.185	1018.45	0.013708	0.049883	3	6	8	12
24	11	334	589	1032.57	1087.99	0.019763	0.07254	4	12	8	14	13
24	12	297	612	1090.76	1052.09	0.00641	0.001891	4	10	8	11	13
24	13	359	637	1062.75	901.342	0.01439	0.058767	6	11	12	19	18	14	17
24	14	388	565	625.274	320.383	0.089012	0.23704	7	8	11	13	17	9	15	7
24	15	440	510	1644.26	1109.26	0.069716	0.104932	6	17	14	7	2	3	16
24	16	484	492	1004.75	548.134	0.013668	0.062308	6	34	3	17	33	21	15
24	17	452	613	834.643	404.93	0.034709	0.097812	6	13	18	16	21	15	14
24	18	412	682	1465.82	1133.85	0.020613	0.052619	5	13	19	20	21	17
24	19	353	693	1191.78	1120.23	0.005278	0.004471	2	13	18
24	20	445	717	1165.45	1153.51	0.003819	0.018934	3	18	21	22
24	21	501	633	1231.07	666.953	0.006159	0.037468	7	18	20	22	32	16	17	33
24	22	500	709	1252.32	1122.58	0.001844	0.019684	5	21	20	30	23	32
24	23	548	767	1038.57	1219.23	0.006913	0.001854	3	22	24	30
24	24	595	792	1127.69	1076.56	0.009609	0.032466	5	23	30	25	26	29
24	25	617	856	889.696	441.89	0.010598	0.149555	1	24
24	26	674	786	759.263	909.969	0.019477	0.01485	4	24	27	28	29
24	27	734	769	911.648	759.079	0.00631	0.0062	1	26
24	28	693	729	1056.17	1345.24	0.010591	0.027119	5	29	26	42	31	43
24	29	654	729	1064.49	1250.35	0.007237	0.006472	5	24	30	31	28	26
24	30	565	712	1348.4	1120.13	0.00671	0.009878	5	22	24	23	29	32
24	31	618	683	1219.05	1049.27	0.001605	0.011003	5	29	28	42	41	32
24	32	556	649	1186.2	685.597	0.00068	0.030975	6	21	33	41	31	30	22
24	33	553	591	1190.23	1099.03	0.006092	0.025575	8	37	36	35	34	16	21	32	41
24	34	518	483	1325.13	1221.07	0.015319	0.037929	4	35	33	16	3
24	35	568	520	840.233	980.515	0.020768	0.003952	3	36	34	33
24	36	602	540	873.539	940.851	0.012238	0.002008	3	37	35	33
24	37	651	558	1193.59	870.226	0.009208	0.019627	5	38	40	41	36	33
24	38	699	555	815.139	554.528	0.025804	0.040031	3	44	39	37
24	39	765	585	969.209	375.233	0.011988	0.094338	2	44	38
24	40	663	622	1235.13	1436.75	0.000514	0.035897	4	44	42	37	41
24	41	622	626	1200.54	935.619	4.9e-05	0.012258	5	37	33	31	40	32
24	42	696	669	1158.31	977.969	0.009581	0.013316	5	28	43	44	40	31
24	43	749	684	723.923	716.212	0.045756	0.035813	3	28	42	44
24	44	714	614	1323.66	942.28	0.02712	0.052188	5	43	39	38	40	42
25	1	787	436	1308.37	887.7	0.011235	0.006019	2	3	2
25	2	774	490	1459.08	940.523	0.026605	0.005866	3	4	3	1
25	3	705	443	942.988	1135.21	0.026016	0.00548	4	4	9	1	2
25	4	725	516	912.075	1187.99	0.017272	0.005576	4	8	5	2	3
25	5	680	571	1035.96	975.944	0.015456	0.003855	4	6	8	4	7
25	6	675	636	1511.94	1194.55	0.033778	0.010574	3	18	7	5
25	7	624	610	1455.05	961.604	0.018246	0.004305	5	18	6	8	17	5
25	8	646	508	1304.79	1020.91	0.013282	0.008105	7	5	7	17	16	9	15	4
25	9	662	437	1559.13	1299.49	0.025787	0.007573	5	10	12	15	8	3
25	10	654	377	1044.9	1030.03	0.017219	0.007118	5	14	11	13	12	9
25	11	679	362	987.929	1102.98	0.011724	0.001682	2	10	13
25	12	616	400	1052.11	1003.22	0.022404	0.013476	3	14	10	9
25	13	608	313	1399.29	983.474	0.014668	0.011166	3	14	10	11
25	14	568	401	1648.4	1471.41	0.023164	0.020777	4	15	13	12	10
25	15	582	462	2083.98	1376.67	0.026854	0.004815	5	16	20	14	9	8
25	16	570	531	1194.84	1380.87	0.024587	0.006461	4	8	20	15	17
25	17	570	587	1597.25	1225.64	0.031772	0.006174	7	23	19	18	8	16	20	7
25	18	569	661	807.843	899.815	0.057083	0.016959	4	19	17	7	6
25	19	498	621	877.36	1374.48	0.024085	0.015088	3	23	17	18
25	20	506	516	1689.51	1156.07	0.022115	0.002844	6	23	16	17	22	21	15
25	21	442	470	1303.37	1262.06	0.006408	0.003397	3	24	20	22
25	22	452	516	1086.65	1021.52	0.011195	0.003698	5	24	25	23	20	21
25	23	468	598	1000.79	1105.63	0.020976	0.003128	5	25	22	20	17	19
25	24	388	530	1355.17	1212.09	0.002929	0.004463	4	26	25	21	22
25	25	425	601	1219.91	971.646	0.003283	0.003674	4	24	26	22	23
25	26	357	594	1318.12	1072.96	0.000638	0.00233	2	24	25
26	1	511	273	404.682	890.16	0.146621	0.005009	4	2	3	16	15
26	2	564	268	184.23	685.921	0.114096	0.025354	3	4	3	1
26	3	572	336	211.703	764.669	0.295714	0.027303	5	5	4	2	1	15
26	4	646	293	544.967	388.375	0.181973	0.133031	3	5	3	2
26	5	641	374	1350.92	1232.41	0.573443	0.120624	5	7	6	15	3	4
26	6	700	429	58.0464	722.725	0.923902	0.038237	3	8	7	5
26	7	634	438	490.378	418.663	0.364484	0.081802	5	13	6	8	15	5
26	8	667	495	94.3655	616.489	0.648709	0.013873	4	9	13	6	7
26	9	629	546	912.755	870.164	0.249021	0.017877	4	10	11	13	8
26	10	569	600	1075.37	1077.51	0.002934	0.010752	3	11	12	9
26	11	507	555	1237.63	1157.65	0.127218	0.034203	8	21	20	12	10	19	14	13	9
26	12	512	621	1069.31	761.827	0.282003	0.018839	3	11	20	10
26	13	575	481	1017.78	604.108	0.197383	0.02539	6	11	9	14	15	7	8
26	14	515	467	1104.34	732.635	0.002864	0.01023	5	11	19	18	15	13
26	15	538	393	1221.26	800.77	0.123188	0.017375	8	18	14	13	7	5	16	1	3
26	16	464	312	1017.69	948.341	0.042145	0.00359	4	17	18	1	15
26	17	408	321	1101.7	807.997	0.002869	0.003241	3	18	16	31
26	18	465	401	1082.59	829.662	0.002521	0.002639	7	17	32	31	19	16	15	14
26	19	462	506	891.672	706.557	0.011513	0.012408	5	32	11	21	14	18
26	20	450	627	129.274	713.055	0.921512	0.016193	4	21	11	22	12
26	21	409	536	1219.64	875.416	0.307905	0.023881	9	32	28	26	25	23	22	20	11	19
26	22	417	636	1193.01	914.919	0.310879	0.004609	3	23	21	20
26	23	358	631	1106.67	1007.15	0.0084	0.011693	4	25	24	22	21
26	24	302	666	1037.52	994.008	0.020621	0.021839	2	25	23
26	25	338	578	1648.67	1608.06	0.557564	0.102239	4	26	21	23	24
26	26	290	534	56.6682	503.553	1.8417	0.156801	5	28	29	27	25	21
26	27	206	582	1198.77	1307.66	1.75668	0.171768	1	26
26	28	329	488	1277.46	1465.38	0.460888	0.091825	4	32	26	29	21
26	29	282	448	1142.64	985.628	0.427934	0.034617	4	30	32	26	28
26	30	309	382	975.015	747.925	0.00203	0.005384	3	31	29	32
26	31	372	371	904.191	689.384	0.004244	0.003974	4	17	30	32	18
26	32	408	448	1012.74	788.752	0.003718	0.012929	7	31	30	29	28	21	18	19
27	1	705	434	1245.6	653.44	0.004444	0.05153	4	11	2	3	4
27	2	736	517	1179.4	748.193	0.001424	0.010517	3	5	3	1
27	3	660	515	1150.25	1100.59	0.00617	0.018682	6	10	9	5	2	1	4
27	4	643	459	951.568	1279.74	0.006603	0.023604	4	11	10	1	3
27	5	664	577	1353.87	748.322	0.002663	0.018431	5	9	7	6	3	2
27	6	651	650	1277.06	948.442	0.001872	0.005537	3	7	8	5
27	7	593	589	1188.39	1125.08	0.005125	0.010078	4	9	8	6	5
27	8	579	663	1477.12	999.465	0.005026	0.001405	5	14	15	7	9	6
27	9	577	544	1448.68	1054.04	0.012354	0.003273	8	14	10	13	21	7	5	3	8
27	10	577	470	876.976	1112.31	0.015503	0.001387	6	12	11	4	3	13	9
27	11	570	405	1114.28	1181.57	0.007685	0.017964	5	12	28	1	4	10
27	12	513	446	826.655	1076.57	0.020206	0.003243	6	21	28	29	11	10	13
27	13	513	498	1203.46	977.37	0.013759	0.001645	4	21	12	10	9
27	14	515	617	1178.86	1118.8	0.006067	0.001059	5	15	20	21	9	8
27	15	482	674	1315.08	1072.13	0.006823	0.00156	4	16	20	14	8
27	16	435	676	1499.14	945.855	0.015814	0.005021	4	18	17	20	15
27	17	351	679	1118.85	810.871	0.009438	0.009413	2	18	16
27	18	378	597	1261.9	1068.47	0.005796	0.004564	5	24	19	17	16	20
27	19	396	547	1298.14	1178.89	0.006186	0.003413	5	24	23	18	20	22
27	20	442	587	955.431	1188.64	0.016871	0.002628	7	19	18	16	15	14	22	21
27	21	483	518	1059.64	1033.39	0.007016	0.002512	7	14	20	29	22	13	12	9
27	22	430	525	1300.15	1185.74	0.0063	0.002631	5	23	19	20	29	21
27	23	379	488	1530.59	957.234	0.010396	0.005949	7	26	25	28	24	29	22	19
27	24	328	513	1057.32	971.767	0.014349	0.002199	4	26	18	19	23
27	25	367	415	1098.19	1160.02	0.011603	0.017578	4	26	27	23	28
27	26	309	408	1436.87	963.485	0.008265	0.005035	4	23	25	27	24
27	27	405	381	1339.22	736.454	0.002902	0.018862	3	26	28	25
27	28	461	407	1283.11	852.38	0.008568	0.014189	6	27	25	23	29	12	11
27	29	442	471	1224.17	1272.23	0.008704	0.011973	5	28	23	22	21	12
28	1	375	337	883.881	657.518	0.049894	0.104093	2	3	2
28	2	418	407	1542.08	1402.05	0.016136	0.028581	4	1	3	4	20
28	3	352	433	1411.8	1362.07	0.012626	0.02659	4	1	2	4	5
28	4	411	452	1344	1175.73	0.004817	0.006051	5	2	20	6	3	5
28	5	388	515	1716.77	1512.84	0.006823	0.005992	4	4	3	6	7
28	6	455	499	1386.5	1224.09	0.006445	0.002972	6	20	4	5	7	8	9
28	7	422	586	1768.19	1386.23	0.020183	0.003638	5	5	6	10	11	8
28	8	498	565	1082.45	1181.79	0.0107	0.021862	7	10	7	6	9	18	19	17
28	9	505	501	1293.52	1301.65	0.007165	0.003729	4	20	8	19	6
28	10	465	611	1089.88	1117.05	0.021886	0.013317	4	7	8	18	11
28	11	457	667	1754.65	1436.4	0.024132	0.023827	4	7	18	10	12
28	12	528	691	1820.46	1486.73	0.037717	0.058053	5	18	11	13	14	16
28	13	573	739	1935.25	1312.23	0.012116	0.001692	2	12	14
28	14	634	697	1359.42	1250.05	0.025421	0.056379	5	12	13	16	15	29
28	15	642	603	1122	914.602	0.0138	0.034605	6	14	16	17	29	28	19
28	16	584	636	847.064	545.405	0.034947	0.07755	5	18	12	14	15	17
28	17	553	571	850.325	569.025	0.007866	0.044581	5	18	15	19	8	16
28	18	514	639	1030.19	740.146	0.021643	0.046425	6	10	8	17	16	12	11
28	19	574	507	1029.51	1029.48	0.023865	0.018596	8	23	22	20	15	28	9	17	8
28	20	491	434	1663.51	1445.22	0.010999	0.005429	7	2	21	22	19	9	6	4
28	21	503	381	1430.39	1490.2	0.007463	0.000842	2	20	22
28	22	566	415	1813.6	1362.79	0.020647	0.005161	4	20	21	23	19
28	23	622	453	1439.23	1185.84	0.009109	0.004361	4	22	19	28	24
28	24	663	433	1425.59	1236.92	0.008489	0.006422	3	23	28	25
28	25	717	457	1968.97	1600.32	0.049059	0.02197	4	27	28	24	26
28	26	759	490	828.055	877.336	0.090816	0.050667	2	27	25
28	27	732	545	1313.29	1334.61	0.029053	0.047591	4	29	26	25	28
28	28	648	520	1698.33	1487.49	0.027535	0.039539	7	23	15	29	27	25	24	19
28	29	692	594	866.072	549.153	0.042302	0.128178	4	15	14	28	27
29	1	714	160	1352.46	794.925	1e-06	0.00014	1	2
29	2	723	246	1348.72	773.596	0.00669	0.005022	3	1	3	4
29	3	696	293	1035.97	583.905	0.005483	0.013274	4	2	4	6	5
29	4	776	348	1113.29	774.065	0.007148	0.019974	4	2	5	3	9
29	5	727	402	1269.72	828.202	0.013924	0.02364	6	4	3	8	9	6	7
29	6	675	377	1047.25	599.938	0.007945	0.007095	3	3	7	5
29	7	633	456	776.933	656.659	0.04739	0.026021	4	6	5	8	12
29	8	712	459	1673.24	1298.32	0.024878	0.023638	8	5	7	9	16	15	12	13	14
29	9	789	430	1508.6	1386.27	0.024215	0.045577	6	5	4	10	11	16	8
29	10	871	430	1220.13	820.155	0.032994	0.030512	2	9	11
29	11	845	482	702.472	658.719	0.118208	0.071444	4	9	16	17	10
29	12	602	529	1041.84	769.51	0.034226	0.045671	4	7	8	13	27
29	13	657	561	1632.39	1238.07	0.009032	0.010492	7	8	14	12	27	26	22	21
29	14	723	537	1383.19	1132.12	0.006149	0.004308	5	15	16	8	13	21
29	15	735	494	1186.24	1076.34	0.015832	0.003705	3	8	16	14
29	16	783	507	1652.53	1245.11	0.021936	0.012517	8	9	8	15	14	21	18	11	17
29	17	859	554	1800.67	1343.6	0.037005	0.02318	5	18	16	11	19	20
29	18	793	561	1352.31	1010.25	0.010545	0.020808	4	21	20	17	16
29	19	856	642	1749.03	1439.23	0.013032	0.016883	6	23	17	20	31	30	29
29	20	782	603	1681.13	1515.96	0.00588	0.010292	6	21	18	22	23	19	17
29	21	735	577	1706.3	1491.07	0.003188	0.009273	6	16	18	20	14	13	22
29	22	727	622	1721.82	1515.39	0.014905	0.017858	7	13	26	24	25	21	20	23
29	23	810	650	2419.58	2218.91	0.02145	0.022953	5	22	20	19	24	29
29	24	743	676	2466.28	2120.65	0.060259	0.045039	5	22	29	28	25	23
29	25	671	694	1143.38	969.931	0.035893	0.039761	4	26	22	24	28
29	26	652	644	1188.85	1010.51	0.016423	0.017073	4	13	27	25	22
29	27	607	638	1654.05	1497.92	0.020301	0.039916	3	13	26	12
29	28	708	726	1105.18	1155.18	0.047034	0.030568	3	24	25	29
29	29	754	742	1522.49	1550.54	0.021887	0.015157	5	19	24	28	30	23
29	30	793	767	1370.38	1162.21	0.005989	0.011853	4	31	19	29	32
29	31	866	724	1084.92	839.187	0.030858	0.064486	3	30	19	33
29	32	778	826	1312.76	1321.59	0.000348	0.003115	1	30
29	33	878	810	687.433	379.762	0.014968	0.040433	3	31	35	34
29	34	939	850	596.743	357.766	0.002055	0.002872	2	33	35
29	35	867	907	622.444	421.525	0.001098	0.003563	2	33	34
30	1	359	165	416.766	156.933	0.075832	0.40275	2	4	3
30	2	549	144	946.73	702.586	0.06068	0.153162	3	3	7	8
30	3	485	182	787.1	627.882	0.017034	0.067561	7	1	4	6	5	2	7	10
30	4	420	210	784.338	726.475	0.030249	0.152658	3	1	3	6
30	5	489	268	1006.2	953.809	0.003613	0.007545	5	3	10	14	13	6
30	6	434	261	1043.12	925.547	0.007929	0.010576	4	3	5	4	13
30	7	561	206	837.441	841.29	0.026807	0.174109	4	3	2	9	10
30	8	649	126	363.553	149.675	0.087549	0.227976	2	9	2
30	9	635	199	406.258	127.243	0.100158	0.509295	4	7	8	12	10
30	10	559	260	985.087	912.829	0.021225	0.096012	8	9	7	3	5	14	11	12	15
30	11	596	320	981.289	929.861	0.000818	0.003065	3	10	12	15
30	12	667	285	995.899	787.872	0.035424	0.127267	5	9	11	10	15	16
30	13	446	312	963.874	821.694	0.002941	0.005158	4	14	5	6	32
30	14	516	334	841.695	965.275	0.006875	0.00247	5	10	15	5	13	32
30	15	596	390	876.389	804.567	0.005614	0.004524	7	16	12	11	31	10	14	17
30	16	642	421	705.959	792.569	0.013938	0.001003	4	15	17	12	18
30	17	634	477	1012.99	915.988	0.01238	0.004293	8	26	31	15	30	16	18	19	27
30	18	687	470	701.91	785.856	0.012695	0.002221	2	17	16
30	19	640	552	697.571	686.475	0.073653	0.430932	7	17	28	27	25	24	20	21
30	20	712	571	273.93	81.3485	0.061233	0.310877	3	19	21	22
30	21	710	621	306.517	84.3771	0.034704	0.22538	4	20	19	24	22
30	22	768	740	368.281	152.44	0.023068	0.045178	4	24	21	20	23
30	23	865	931	201.556	122.265	0.06853	0.009177	1	22
30	24	699	676	344.16	101.526	0.032513	0.242199	3	19	21	22
30	25	667	672	399.019	117.354	0.113499	0.735965	2	28	19
30	26	559	457	1223.18	937.232	0.005158	0.000805	4	30	17	27	29
30	27	565	510	932.93	828.798	0.009518	0.004721	6	17	26	29	36	28	19
30	28	567	567	1025.77	1021.91	0.050653	0.230427	4	36	27	19	25
30	29	494	469	1203.89	925.731	0.002372	0.00067	6	33	26	30	27	36	35
30	30	519	417	1205.72	971.422	0.001316	0.000807	6	33	31	32	26	17	29
30	31	522	373	1195.04	1068.26	0.005857	0.005428	4	15	32	30	17
30	32	467	367	1164.97	1020.73	0.005573	0.00274	5	14	13	33	31	30
30	33	422	385	1090.7	892.786	0.004078	0.001213	5	32	34	35	29	30
30	34	331	395	825.033	832.199	0.013761	0.001163	3	33	35	37
30	35	409	448	1178.9	919.094	0.007245	0.0007	5	33	29	36	37	34
30	36	447	508	1201.69	995.15	0.004221	0.002155	4	29	27	28	35
30	37	358	485	926.949	884.392	0.051514	0.213613	3	35	34	38
30	38	296	614	390.347	140.195	0.07124	0.321483	2	37	39
30	39	239	664	358.12	159.385	0.0014	0.003104	1	38
31	1	344	250	1297.43	1018.33	0.045272	0.090788	3	3	4	2
31	2	356	316	749.52	484.803	0.029366	0.05818	6	5	14	15	3	1	4
31	3	430	323	679.826	395.785	0.03593	0.080169	4	15	16	2	1
31	4	272	268	1344.82	1028.58	0.379025	0.058535	4	5	1	2	6
31	5	273	341	934.331	796.207	0.228234	0.030285	5	7	6	4	2	14
31	6	221	299	85.9704	471.052	1.36471	0.121104	4	8	7	5	4
31	7	224	374	1369.06	1260.78	0.384226	0.065421	7	9	8	6	13	5	14	20
31	8	153	398	1461.29	1096.34	0.909153	0.078287	3	9	7	6
31	9	169	448	115.735	536.009	1.10696	0.093915	6	12	7	13	11	10	8
31	10	167	513	920.954	654.364	0.29259	0.039245	3	12	11	9
31	11	117	546	911.786	456.751	0.401803	0.014604	2	10	9
31	12	234	525	1666.6	1284.75	0.306255	0.105981	5	22	21	10	13	9
31	13	258	462	1632.22	1394.58	0.278346	0.066532	5	21	12	9	7	20
31	14	299	385	783.399	745.297	0.030046	0.017991	5	5	7	20	15	2
31	15	367	384	1212.42	808.783	0.031963	0.024799	7	14	20	18	17	16	2	3
31	16	440	379	683.956	655.91	0.02524	0.018972	3	15	17	3
31	17	422	413	897.253	622.725	0.013544	0.005003	3	15	18	16
31	18	405	468	1124.88	682.975	0.003864	0.003243	4	20	15	17	19
31	19	363	502	1187.66	745.345	0.003921	0.001332	3	21	20	18
31	20	312	438	1305.91	797.483	0.012178	0.015678	7	21	14	7	13	19	18	15
31	21	311	526	948.821	677.992	0.028831	0.043826	5	22	13	20	19	12
31	22	289	576	934.332	434.587	0.031606	0.129452	2	12	21
32	1	518	374	1102.21	1032.33	0.036039	0.03877	3	19	2	3
32	2	538	416	2345.96	1834.65	0.102637	0.110446	4	1	17	3	14
32	3	597	381	1155.28	627.158	0.025728	0.090535	4	1	2	14	4
32	4	659	405	1050.9	393.003	0.026943	0.169756	5	5	6	14	13	3
32	5	702	396	1306.5	1167.56	0.03196	0.122546	2	4	6
32	6	719	428	2241.75	1636.13	0.072012	0.179541	4	5	4	13	7
32	7	732	471	1409.37	1219.17	0.016176	0.064313	3	6	13	8
32	8	737	518	1385.29	1079.78	0.004225	0.02812	5	7	13	12	10	9
32	9	757	583	1236.56	1157.76	0.004934	0.000356	3	8	10	11
32	10	659	549	1256.21	1189.38	0.004574	0.006971	6	8	9	12	16	25	11
32	11	688	598	1596.71	1167.96	0.007626	0.006764	5	9	27	25	10	26
32	12	636	506	1097.18	962.528	0.004372	0.026881	6	8	10	16	14	13	15
32	13	657	468	1149.34	466.796	0.017841	0.140311	6	6	7	8	12	14	4
32	14	593	457	1384.23	1085.52	0.017795	0.068526	7	2	15	12	17	3	4	13
32	15	571	492	1134.62	1600.16	0.003872	0.05372	5	14	18	16	12	17
32	16	591	540	1206.92	939.052	0.00535	0.013283	5	10	18	25	15	12
32	17	533	475	945.386	854.411	0.039065	0.044661	5	2	19	18	15	14
32	18	547	551	969.091	895.167	0.013061	0.012609	7	24	17	19	20	15	16	25
32	19	494	488	1125.03	1253.29	0.01094	0.015288	5	21	1	17	18	20
32	20	494	534	1282.6	904.65	0.009079	0.009874	5	24	23	21	18	19
32	21	445	520	1798.1	1300.52	0.02473	0.023718	4	23	22	20	19
32	22	406	579	1201.09	749.871	0.012997	0.035118	4	23	36	37	21
32	23	458	593	1522.79	1004.48	0.007163	0.007034	6	24	22	21	20	32	36
32	24	526	592	1236.69	808.332	0.008088	0.015813	6	32	30	25	18	20	23
32	25	584	616	1599.06	852.702	0.013256	0.014534	8	11	10	26	29	24	18	16	30
32	26	621	678	1635.07	1063.91	0.017221	0.01246	5	27	25	11	28	29
32	27	669	670	1206.05	894.4	0.01297	0.007544	3	11	26	28
32	28	641	751	1000.41	1025.32	0.018652	0.014225	3	26	27	29
32	29	579	701	1153.87	651.08	0.012133	0.048898	6	26	28	25	31	30	33
32	30	559	634	1651.72	1434.35	0.015394	0.053592	5	29	32	24	25	31
32	31	551	667	1259.1	997.234	0.004228	0.015481	4	29	32	30	33
32	32	496	660	1166.52	1110.71	0.007313	0.006062	7	33	31	30	24	23	36	34
32	33	524	717	1197.14	1051.46	0.002757	0.009775	5	29	35	34	32	31
32	34	463	710	1090.75	928.712	0.005296	0.006965	5	33	36	32	35	37
32	35	462	741	937.347	1151.03	0.007099	0.0036	3	33	34	37
32	36	427	656	1505.28	1064.06	0.011694	0.006184	5	32	23	37	34	22
32	37	408	692	1114.9	1215.97	0.005953	0.015425	4	36	35	34	22
33	1	522	742	317.355	535.54	0.207342	0.007275	3	2	3	6
33	2	534	710	381.242	626.783	0.188882	0.004795	4	3	1	4	6
33	3	570	720	347.147	722.965	0.005475	0.007025	4	2	1	4	5
33	4	551	616	424.426	725.417	0.30037	0.008758	5	2	6	5	9	3
33	5	597	627	442.488	879.782	0.225762	0.017524	5	4	9	10	11	3
33	6	488	634	52.2228	519.558	0.656299	0.016984	5	2	1	7	4	9
33	7	519	560	574.711	894.848	0.579855	0.02833	5	6	8	21	9	22
33	8	465	536	71.8339	573.478	1.01116	0.048298	3	7	23	22
33	9	595	555	65.0281	565.333	0.915639	0.042438	7	7	6	4	5	18	21	19
33	10	635	614	1235.84	1308.5	0.0672	0.022271	3	5	11	18
33	11	634	663	1318.51	1062.57	0.075488	0.006054	3	5	10	12
33	12	681	602	1408.68	1211.98	0.003531	0.005869	5	11	18	15	13	16
33	13	711	539	1078.08	1053.12	0.009128	0.004548	4	18	15	14	12
33	14	763	544	1320.73	1291.71	0.002774	0.012807	3	18	15	13
33	15	752	611	1264.72	1126.9	0.001903	0.003072	4	13	12	14	16
33	16	765	656	1312.23	1364.6	0.000471	0.013849	3	12	17	15
33	17	773	686	1269.33	903.989	0.000208	0.031984	1	16
33	18	690	519	1364.01	884.548	0.456936	0.032799	8	9	10	12	13	14	19	27	29
33	19	648	501	1190.9	1258.22	0.34704	0.045038	5	18	26	20	21	9
33	20	599	497	1228.46	699.763	0.037246	0.05703	4	26	19	21	25
33	21	554	519	513.898	940.207	0.234802	0.018085	6	7	9	19	20	25	22
33	22	493	487	1193.85	1104.01	0.311025	0.019207	6	21	7	23	8	24	25
33	23	440	471	512.297	835.082	0.323533	0.017354	3	8	22	24
33	24	483	417	1090.52	1059.92	0.031572	0.00574	4	23	32	25	22
33	25	560	454	1401.95	1322.05	0.031161	0.01855	7	26	21	24	22	32	31	20
33	26	631	443	1370.64	1289.09	0.025874	0.038125	6	28	27	19	20	25	31
33	27	720	456	1065.08	577.675	0.421426	0.051025	4	18	29	28	26
33	28	700	407	593.681	896.517	0.280411	0.034064	5	29	27	30	26	31
33	29	803	404	57.992	449.327	1.49969	0.062811	3	18	27	28
33	30	650	359	1229.53	1205.79	0.036357	0.010188	3	28	31	33
33	31	593	384	1162.36	1004.66	0.017341	0.006736	6	25	32	33	30	26	28
33	32	528	398	1287.15	1194.97	0.005272	0.00434	4	24	25	31	33
33	33	584	330	994.331	984.993	0.008555	0.004944	3	31	30	32
34	1	570	409	352.436	121.999	0.089888	0.429465	4	18	2	4	3
34	2	596	468	330.355	141.644	0.010134	0.239297	3	4	1	3
34	3	646	489	488.907	647.699	0.029117	0.326396	3	2	1	4
34	4	580	532	311.8	476.778	0.165024	0.163769	7	18	2	1	3	5	7	14
34	5	600	599	443.648	190.845	0.131766	0.425626	3	4	6	7
34	6	533	611	1173.17	1061.79	0.059555	0.185224	3	5	7	8
34	7	495	564	1221.54	1074.36	0.07959	0.099318	7	6	4	5	14	13	9	8
34	8	473	662	1171.13	1039.71	0.002635	0.000272	3	9	7	6
34	9	445	593	958.511	985.998	0.007988	0.003651	4	13	10	7	8
34	10	404	599	975.586	971.941	0.008433	0.004449	4	13	12	11	9
34	11	345	607	1168.94	1014.89	0.00423	0.000931	2	12	10
34	12	371	548	1305.22	1109.84	0.004781	0.002931	5	14	13	15	11	10
34	13	427	553	1249.17	1277.39	0.005133	0.008892	5	14	9	10	7	12
34	14	437	498	1189.64	1035.02	0.044652	0.01587	8	17	7	4	18	16	15	12	13
34	15	346	499	1135.84	940.331	0.003831	0.002416	3	14	12	16
34	16	357	440	931.164	980.565	0.063244	0.22235	4	19	17	14	15
34	17	433	408	1334.66	942.712	0.101091	0.214741	4	19	14	16	18
34	18	490	427	1338.13	1003.58	0.184637	0.235746	4	17	1	4	14
34	19	385	345	324.358	111.949	0.293594	0.872256	2	16	17
35	1	281	342	694.027	522.811	0.007425	0.072546	2	2	11
35	2	347	428	904.181	1255.92	0.009619	0.098917	5	1	11	3	7	4
35	3	318	488	1079.57	1122.7	0.017294	0.04284	5	6	5	4	2	7
35	4	279	462	635.573	531.672	0.0279	0.084191	3	3	5	2
35	5	273	506	773.999	651.821	0.014103	0.031795	2	3	4
35	6	346	564	1096.85	1060	0.002852	0.01925	4	31	8	3	7
35	7	369	491	894.48	670.672	0.00473	0.051191	7	8	3	6	10	9	2	11
35	8	396	522	990.361	1391.79	0.003639	0.0238	6	6	29	7	31	32	9
35	9	485	447	1078.45	974.695	0.013136	0.020638	8	11	13	15	7	10	32	16	8
35	10	431	443	757.833	1172.92	0.009556	0.059435	3	11	7	9
35	11	445	393	762.138	541.066	0.005643	0.063375	7	1	12	2	10	9	13	7
35	12	458	352	830.19	735.842	0.000911	0.027026	2	11	13
35	13	538	374	871.399	1140.52	0.004572	0.030966	5	11	12	9	15	14
35	14	597	370	840.819	1127.86	0.038456	0.00335	3	13	15	17
35	15	569	422	690.458	916.165	0.030264	0.009232	6	13	14	17	27	9	16
35	16	523	473	1164.39	1207.78	0.012709	0.006682	5	15	9	27	28	32
35	17	661	446	394.788	1246.14	0.15462	0.005769	5	14	15	27	18	19
35	18	645	516	1205.89	1395.88	0.073675	0.006838	6	17	19	20	21	26	27
35	19	707	511	1204.16	1411.47	0.133996	0.001954	3	17	20	18
35	20	674	552	469.369	1598.2	0.163533	0.015702	3	19	18	21
35	21	661	579	1162.87	1004.13	0.044637	0.017782	4	18	20	26	22
35	22	588	621	1038.04	1083.59	0.005875	0.012931	5	21	23	25	26	24
35	23	592	682	819.269	659.181	0.010565	0.046596	1	22
35	24	474	638	1172.23	1165.82	0.004136	0.004886	4	22	31	30	25
35	25	555	581	1215.61	1398.11	0.008894	0.005066	5	22	26	24	30	28
35	26	595	561	835.483	1246.64	0.016825	0.003709	6	18	21	22	25	28	27
35	27	580	489	924.656	1081.9	0.030968	0.006016	6	15	17	18	26	16	28
35	28	530	542	1133.76	1342.69	0.004993	0.002906	7	26	30	29	16	27	32	25
35	29	455	522	1199.15	1579.66	0.004924	0.004739	5	30	31	8	32	28
35	30	486	579	943.83	1207.16	0.007753	0.005811	5	24	25	28	29	31
35	31	423	593	1001.92	1501.53	0.002597	0.0091	5	24	30	29	6	8
35	32	476	492	1241.19	1442.2	0.003175	0.007531	5	29	9	16	28	8
36	1	639	743	760.024	302.575	0.035928	0.154562	1	2
36	2	666	528	1175.91	748.13	0.050162	0.1119	4	6	1	3	4
36	3	713	536	689.236	300.911	0.053827	0.15645	1	2
36	4	640	464	797.797	1039.61	0.022908	0.085349	3	2	6	5
36	5	562	523	1158.4	1141.08	0.039968	0.201578	6	4	6	7	8	9	10
36	6	593	554	606.921	341.305	0.058473	0.208306	3	2	4	5
36	7	524	609	678.835	292.843	0.027474	0.17466	2	5	8
36	8	470	574	732.229	306.941	0.016124	0.176102	4	5	12	9	7
36	9	511	516	1023.58	1266.06	0.011012	0.249533	3	5	12	8
36	10	566	450	738.047	355.156	0.026422	0.181856	3	5	12	11
36	11	534	421	1160.97	1215.88	0.017523	0.187952	5	10	13	12	14	15
36	12	452	504	822.868	313.293	0.007228	0.143882	5	10	9	8	13	11
36	13	425	452	817.677	344.198	0.016272	0.227777	5	12	11	22	20	14
36	14	482	410	1017.11	1141.03	0.004615	0.070152	5	11	13	20	15	18
36	15	555	368	1136.2	1455.3	0.001453	0.006837	5	11	14	17	16	18
36	16	604	319	1260.65	1526.31	0.002038	0.000428	1	15
36	17	537	310	1226.26	1682.13	0.000585	0.003183	2	15	18
36	18	486	316	1250.38	1883.39	0.003045	0.02368	5	14	15	17	20	19
36	19	451	262	1326.25	1122.19	0.022029	0.019976	5	18	20	21	28	27
36	20	452	351	1067.3	1587.39	0.006622	0.100543	6	13	14	18	19	22	21
36	21	421	301	1291.84	1169.19	0.030642	0.017427	5	19	27	22	26	20
36	22	387	411	1264.17	777.359	0.023805	0.043319	6	13	23	25	26	21	20
36	23	298	435	1177.25	898.776	0.025511	0.065772	3	24	25	22
36	24	245	392	701.617	326.615	0.035582	0.216429	3	29	25	23
36	25	308	369	817.678	880.157	0.0191	0.040284	5	29	24	23	22	26
36	26	349	341	703.574	747.619	0.038017	0.020806	5	29	22	25	27	21
36	27	387	287	683.398	1151.63	0.048172	0.013211	5	19	21	28	29	26
36	28	363	230	977.616	773.138	0.016234	0.025819	3	19	27	29
36	29	315	277	1184.97	1082.18	0.038628	0.065316	5	27	28	26	25	24
37	1	636	440	1173.3	1023.36	0.002203	0.000109	3	3	2	16
37	2	604	392	1193.09	1022.07	0.001563	0.000857	3	3	4	1
37	3	563	440	1111.76	993.746	0.017051	0.003068	6	15	5	4	2	1	16
37	4	524	402	1037.26	912.574	0.007269	0.016285	5	5	3	2	26	6
37	5	513	471	1124.77	1088.98	0.023973	0.006738	4	15	6	4	3
37	6	449	501	1054.21	841.478	0.026295	0.023392	6	15	14	10	7	5	4
37	7	408	455	1013.18	828.954	0.006745	0.027769	5	6	8	9	10	26
37	8	361	435	981.664	617.63	0.000479	0.00964	2	7	9
37	9	341	491	920.949	545.061	0.001051	0.012119	3	7	10	8
37	10	370	565	867.854	525.353	0.00331	0.027289	4	6	7	9	11
37	11	383	625	809.439	357.845	0.05691	0.152211	4	13	12	14	10
37	12	462	628	1864.82	1092.37	0.075869	0.104531	5	13	14	11	25	15
37	13	385	670	821.994	391.078	0.063307	0.100249	2	11	12
37	14	467	563	1647.8	1382.78	0.03889	0.100517	4	12	15	11	6
37	15	533	564	2277.16	1319.29	0.083481	0.026155	9	12	14	6	5	3	16	17	24	25
37	16	616	494	981.505	993.611	0.046118	0.004144	5	15	1	3	17	18
37	17	622	563	1942.87	1093.41	0.05279	0.006673	6	15	16	18	20	24	23
37	18	701	550	957.132	864.273	0.028825	0.047424	4	17	16	20	19
37	19	780	590	729.312	332.587	0.017973	0.165101	3	18	20	21
37	20	709	623	1155.73	992.026	0.049902	0.056503	5	18	19	21	17	23
37	21	743	688	733.194	683.907	0.110454	0.065467	4	20	22	23	19
37	22	649	731	1617.12	1045.57	0.077071	0.026484	2	23	21
37	23	619	690	2505.12	1435.9	0.132382	0.0581	6	17	24	25	20	22	21
37	24	563	648	1073.25	922.683	0.079342	0.026034	4	15	17	23	25
37	25	490	678	865.936	590.075	0.12721	0.095124	4	12	24	23	15
37	26	456	377	694.012	495.161	0.028729	0.06029	2	4	7
38	1	538	356	1477.77	1008.88	0.020893	0.019528	4	3	5	4	2
38	2	615	381	880.215	556.991	0.026965	0.084725	2	3	1
38	3	618	465	1004.62	1165.78	0.014614	0.049713	7	16	14	12	4	2	1	11
38	4	525	407	1558.3	1001.7	0.034553	0.022991	4	3	5	1	11
38	5	481	417	1270.27	825.369	0.024693	0.016248	5	6	7	1	4	11
38	6	470	471	877.307	710.869	0.010398	0.009101	5	8	10	7	5	11
38	7	421	462	809.154	584.417	0.015782	0.010437	3	8	6	5
38	8	428	555	990.982	640.743	0.01968	0.010284	5	28	9	7	6	10
38	9	442	594	755.957	596.239	0.055497	0.028126	2	28	8
38	10	505	526	638.937	542.177	0.045384	0.016361	6	28	12	13	8	6	11
38	11	533	485	770.807	521.121	0.028332	0.043937	6	12	10	6	4	3	5
38	12	586	510	927.144	583.907	0.009048	0.025699	5	16	3	11	10	13
38	13	570	543	990.098	589.867	0.021339	0.030693	5	28	17	16	12	10
38	14	691	479	1337.55	911.007	0.006199	0.004862	3	16	3	15
38	15	733	540	1342.37	801.829	0.010339	0.006956	3	18	16	14
38	16	663	545	1175.61	897.388	0.006689	0.013335	7	18	17	13	12	3	14	15
38	17	601	589	1438.18	1043.67	0.024919	0.013221	5	28	18	21	13	16
38	18	676	623	915.06	1067.07	0.020498	0.006696	6	20	19	21	17	16	15
38	19	705	679	1441.66	793.644	0.055523	0.023024	2	20	18
38	20	633	693	776.958	1178.78	0.029361	0.013285	5	22	19	21	23	18
38	21	569	662	854.878	1007.51	0.02326	0.003602	6	28	27	23	20	18	17
38	22	598	743	1219.61	1246.02	0.019455	0.019643	2	23	20
38	23	536	755	1154.75	792.118	0.014286	0.029183	5	24	27	21	22	20
38	24	468	751	854.456	1222.13	0.012582	0.011994	3	27	25	23
38	25	378	729	1168.39	1169.34	0.009122	0.000143	3	27	26	24
38	26	443	658	1089.62	1178.57	0.009265	0.001242	3	28	27	25
38	27	459	701	951.178	1188.33	0.0113	0.006754	6	28	26	21	25	24	23
38	28	500	610	1549.61	1024.53	0.057107	0.029834	8	26	9	10	13	17	21	27	8
39	1	426	303	389.658	350.914	0.52594	0.387755	2	5	3
39	2	523	328	1004.24	1323.94	0.081364	0.003696	4	3	4	8	7
39	3	468	342	2296.57	1503.58	0.185552	0.101253	4	1	5	2	4
39	4	496	388	1805.33	1346.92	0.069486	0.011475	6	3	5	2	8	20	6
39	5	406	368	1852.3	1440.58	0.160708	0.079693	5	1	3	4	6	23
39	6	428	410	493.888	1832.06	0.263837	0.040464	5	20	22	4	5	23
39	7	581	355	2188.43	1656.37	0.078773	0.005997	2	2	8
39	8	591	406	1356.81	1475.26	0.04032	0.014265	5	4	2	7	9	20
39	9	589	453	600.943	1525.75	0.094709	0.062603	5	8	20	19	16	10
39	10	603	522	1010.16	896.422	0.026573	0.043847	4	9	16	11	12
39	11	608	598	1430.56	1630.36	0.007899	0.061484	3	10	12	13
39	12	566	576	1392.19	854.286	0.005162	0.039225	5	16	10	11	15	13
39	13	556	661	1521.77	1039.59	0.001761	0.025129	4	14	11	12	15
39	14	493	655	1765.39	1635.78	0.002824	0.02177	2	15	13
39	15	511	592	1615.34	1394.93	0.006585	0.018469	5	17	16	12	14	13
39	16	552	512	1315.73	1531.65	0.069186	0.057844	6	9	17	19	15	12	10
39	17	488	540	1179.43	974.529	0.065644	0.034493	4	18	19	16	15
39	18	456	515	1547.74	1334.46	0.097275	0.057725	4	20	21	17	19
39	19	510	482	393.06	563.717	0.242969	0.11973	5	9	20	17	18	16
39	20	489	446	1456.2	820.902	0.091327	0.072606	8	9	8	4	6	19	18	21	22
39	21	414	494	2146.22	1957.36	0.026918	0.06216	3	20	22	18
39	22	399	456	1419.63	1457.66	0.060929	0.024918	4	20	6	23	21
39	23	349	387	1532.88	1141.86	0.083271	0.021197	3	6	5	22
40	1	402	385	531.987	238.221	0.236373	0.371154	2	2	3
40	2	451	397	1577.44	810.682	0.060108	0.09076	4	1	3	5	4
40	3	425	454	1681.96	1134.45	0.063021	0.131049	4	1	2	4	10
40	4	478	447	1735.74	765.154	0.006606	0.037506	5	3	10	5	8	2
40	5	529	413	1188.7	1413.03	0.020186	0.030699	5	6	2	4	8	7
40	6	617	427	1081.48	1005.61	0.031139	0.0163	2	7	5
40	7	589	464	1906.23	1277.16	0.027497	0.004508	4	21	6	5	8
40	8	529	468	1576.7	1491.31	0.004705	0.042387	6	10	9	21	5	7	4
40	9	523	527	1461.83	721.431	0.003642	0.044982	8	10	11	16	22	24	19	21	8
40	10	452	498	1552.65	862.043	0.001143	0.027206	5	3	4	8	9	11
40	11	436	549	1422.96	1490.02	0.002075	0.049683	5	10	9	16	13	12
40	12	406	604	1648.19	1092.43	0.002745	0.033757	3	11	13	14
40	13	451	591	1431.58	1880.23	0.003697	0.049125	4	11	12	14	16
40	14	464	650	1727.66	1600.3	0.002773	0.041965	5	12	13	16	17	15
40	15	488	731	1446.57	1519.35	0.004364	0.041477	2	14	17
40	16	500	592	1667	830.9	0.0054	0.044759	7	11	14	17	13	9	19	18
40	17	520	677	1633.31	784.377	0.002348	0.054791	4	14	15	16	18
40	18	565	646	1367.78	1244.53	0.004556	0.021912	4	17	16	19	20
40	19	552	572	1226.67	1007.29	0.00903	0.007787	5	16	18	20	9	24
40	20	594	620	1214.37	1009.83	0.012583	0.00284	4	18	19	24	25
40	21	587	499	1807.45	1196.9	0.003205	0.014588	4	9	8	7	22
40	22	611	521	1740.04	1169.99	0.00154	0.011144	4	23	24	9	21
40	23	653	551	1734.76	1204.32	0.00661	0.003003	4	25	26	24	22
40	24	600	567	1689.75	1130	0.007438	0.007387	6	20	25	23	22	9	19
40	25	643	613	1773.59	1074.97	0.014254	0.001387	4	20	24	23	26
40	26	702	637	1194.88	972.121	0.027819	0.00528	2	25	23
41	1	429	242	1269.2	1022.18	0.034705	0.022858	2	3	2
41	2	494	311	1862.12	1342.29	0.017373	0.008779	4	1	3	8	9
41	3	422	321	2031.07	1540.34	0.014406	0.012743	3	1	2	4
41	4	390	359	1984.9	1745.17	0.042161	0.056205	4	3	5	6	7
41	5	316	385	886.028	870.581	0.074013	0.034261	3	4	6	26
41	6	369	403	1454.68	979.798	0.013481	0.014362	5	4	7	5	26	27
41	7	457	442	1353.75	958.172	0.006621	0.019782	6	4	6	8	11	28	27
41	8	545	449	1351.99	1049.71	0.004518	0.01161	5	7	11	2	9	10
41	9	586	416	1333.56	1120.62	0.010529	0.003475	2	2	8
41	10	553	561	1428.16	1428.26	0.004639	0.005647	4	8	13	12	11
41	11	496	508	1200.74	1525.82	0.00715	0.015161	6	7	28	8	10	12	29
41	12	505	576	1216.59	1474.75	0.006905	0.000182	4	10	11	29	30
41	13	539	619	1170.46	1642.47	0.011793	0.003306	3	10	30	14
41	14	536	660	1633.14	1468.73	0.010631	0.014517	5	30	17	16	13	15
41	15	581	684	1231.66	953.397	0.008536	0.018124	2	16	14
41	16	524	728	1367.25	1026.49	0.002253	0.011841	4	17	15	14	18
41	17	476	706	1337.48	1158.61	0.001858	0.004917	6	30	31	14	16	18	20
41	18	415	769	1275.69	1414.16	0.001379	0.008006	4	16	17	20	19
41	19	334	722	1140.2	1295.04	0.007841	0.002317	4	18	20	21	22
41	20	412	710	1407.01	1229.14	0.002739	0.003364	5	18	19	17	31	21
41	21	364	663	1580.8	1570.01	0.011612	0.008414	5	20	19	22	32	31
41	22	308	654	1082.35	1347.87	0.008585	0.002931	4	21	19	32	23
41	23	316	586	1150.53	1117.87	0.012453	0.007415	4	22	24	25	32
41	24	301	544	1303.53	1354.11	0.010231	0.00549	3	23	25	26
41	25	362	530	1860.15	1330.51	0.015462	0.004213	8	26	27	29	23	32	31	24	28
41	26	314	462	1505.24	1082.17	0.01324	0.005769	5	6	5	25	27	24
41	27	385	467	1596.39	1140.83	0.002404	0.003137	5	7	6	26	25	28
41	28	432	509	1544.82	1078.77	0.004593	0.011021	5	7	27	11	29	25
41	29	444	573	1660.91	1504.79	0.008115	0.00621	6	11	12	25	28	31	30
41	30	476	635	1418.8	1423.08	0.003478	0.003462	6	29	12	13	14	17	31
41	31	417	609	1481.46	1159.61	0.002754	0.007092	7	29	30	17	20	21	32	25
41	32	364	603	1294.83	1413.81	0.008875	0.004202	5	21	22	23	25	31
42	1	492	263	758.688	633.787	0.005202	0.003072	1	2
42	2	502	327	895.756	720.057	0.004184	0.00304	4	1	16	3	15
42	3	537	361	959.708	764.485	0.005043	0.000535	3	2	15	4
42	4	582	388	729.206	713.207	0.009465	0.000632	3	3	15	5
42	5	601	423	751.008	743.488	0.003767	0.003345	3	15	6	4
42	6	596	490	749.302	592.965	0.010073	0.003802	6	15	5	14	13	7	11
42	7	659	554	555.746	584.113	0.008326	0.006476	4	6	11	10	8
42	8	723	595	744.614	842.844	0.011387	0.021005	3	7	9	10
42	9	806	602	698.965	628.542	0.000755	0.016234	1	8
42	10	676	618	550.223	601.718	0.005817	0.00752	3	7	8	11
42	11	595	598	534.083	559.966	0.012226	0.009998	5	7	10	6	12	13
42	12	582	678	689.994	920.734	0.007543	0.039223	2	11	13
42	13	533	571	777.892	610.667	0.006778	0.008429	7	6	11	12	22	23	18	14
42	14	490	505	947.211	640.604	0.016052	0.007377	5	15	6	13	17	18
42	15	537	436	957.576	756.689	0.013574	0.00799	8	3	2	4	5	16	17	14	6
42	16	443	381	713.213	586.423	0.012489	0.008547	3	2	15	17
42	17	449	450	558.369	494.85	0.029359	0.023704	5	15	14	16	19	18
42	18	438	532	753.44	868.918	0.007023	0.022148	8	13	14	17	19	23	20	24	21
42	19	348	508	710.953	597.553	0.006249	0.014163	4	17	18	20	21
42	20	380	567	700.391	676.092	0.0053	0.007617	3	18	19	21
42	21	363	634	927.281	831.778	0.026549	0.013832	6	20	19	24	18	25	26
42	22	524	659	616.338	671.975	0.010221	0.001726	1	13
42	23	473	634	793.287	608.865	0.008713	0.0084	3	13	18	24
42	24	442	690	548.957	662.443	0.024287	0.007174	4	21	18	23	25
42	25	380	738	513.569	575.911	0.033479	0.009906	3	21	24	26
42	26	282	675	783.983	607.395	0.019532	0.009588	2	25	21
43	1	750	379	1274.1	1377.49	0.014249	0.005962	2	2	4
43	2	705	387	1852.6	1691.78	0.033973	0.017948	3	4	1	3
43	3	670	430	1225.55	1195.65	0.013582	0.015861	5	4	2	12	11	10
43	4	639	373	1147.46	1191.73	0.011861	0.010232	6	5	6	10	3	2	1
43	5	575	296	1426.37	1252.81	0.006154	0.003859	4	4	6	7	8
43	6	590	349	1490.59	1543.31	0.008867	0.010884	4	5	7	10	4
43	7	543	328	1086.18	1100.07	0.009249	0.014187	5	5	8	10	9	6
43	8	489	322	1311.97	1437.71	0.004198	0.009511	3	5	9	7
43	9	495	378	1123.25	1123.79	0.002921	0.008358	5	8	7	10	23	22
43	10	572	398	1305.98	1666.4	0.002778	0.02188	8	7	6	4	3	11	21	22	9
43	11	618	466	1325.68	1348.28	0.006448	0.006917	5	3	10	21	12	14
43	12	643	519	1861.62	1817.42	0.015899	0.013728	4	3	11	14	13
43	13	601	550	1680.96	1819.61	0.010988	0.026683	4	12	14	19	15
43	14	568	512	1537.02	1543.68	0.005553	0.00608	6	21	11	12	13	19	20
43	15	573	595	1058.14	953.934	0.030026	0.03423	4	13	16	18	19
43	16	524	639	1514	1516.81	0.009141	0.026027	3	15	18	17
43	17	418	705	1627.16	1217.6	0.003579	0.007227	2	18	16
43	18	467	622	1357.8	1028.92	0.005135	0.012993	6	15	17	16	28	29	19
43	19	519	566	1712.95	1283.54	0.011279	0.01044	6	13	15	18	14	20	29
43	20	505	496	1525.85	1352.01	0.005755	0.007227	6	22	21	19	14	24	29
43	21	549	445	1123.46	1185.33	0.00998	0.008819	5	10	22	20	14	11
43	22	484	432	1305.44	1052.73	0.002397	0.009423	6	10	9	23	21	20	24
43	23	422	409	1220.23	1089.54	0.011429	0.000805	4	9	26	24	22
43	24	421	504	1245.48	969.926	0.011574	0.017175	7	23	22	20	25	28	29	26
43	25	360	483	1824.96	1576.87	0.013369	0.021638	4	28	24	26	27
43	26	367	419	1972.29	1131.17	0.026671	0.013916	4	23	25	27	24
43	27	307	425	1399.4	1686.91	0.017754	0.015492	2	25	26
43	28	381	593	1425.43	1135.51	0.003903	0.011356	4	18	29	25	24
43	29	448	554	1378.15	1554.04	0.002613	0.020621	5	18	19	20	28	24
44	1	856	402	880.98	253.826	0.058326	0.310905	1	2
44	2	755	397	1536.29	916.484	0.045353	0.168329	4	3	1	4	5
44	3	695	323	795.456	249.191	0.114018	0.397169	2	14	2
44	4	750	450	1173.59	731.535	0.008062	0.008285	2	2	5
44	5	732	469	1047.29	603.457	0.014342	0.041161	4	2	4	7	6
44	6	721	519	1504.07	985.626	0.086507	0.017068	3	5	8	7
44	7	657	458	1175.7	1154.23	0.030245	0.018899	5	5	8	11	13	6
44	8	684	545	506.581	913.084	0.134319	0.005353	4	7	9	11	6
44	9	654	587	465.656	957.1	0.098596	0.002125	3	8	11	10
44	10	605	601	905.055	954.443	0.058237	0.009534	4	11	20	12	9
44	11	610	498	1341.46	1143.24	0.070804	0.003698	6	8	7	9	10	12	13
44	12	576	535	1423.75	1204.19	0.012933	0.003416	4	11	20	10	13
44	13	538	468	1221.97	1128.92	0.013487	0.021087	7	11	14	20	12	17	19	7
44	14	493	393	1919.27	1217.11	0.074115	0.117912	6	3	13	17	16	18	15
44	15	479	306	2038.75	1171.88	0.028194	0.016972	2	14	16
44	16	420	364	1184.01	768.027	0.036716	0.028695	4	14	15	32	18
44	17	476	465	909.9	539.742	0.030653	0.063124	4	14	18	13	19
44	18	421	451	893.784	670.633	0.057291	0.047959	6	14	16	32	27	19	17
44	19	458	522	981.523	723.474	0.03937	0.06384	6	18	27	23	20	13	17
44	20	572	618	1748.06	1340.9	0.034772	0.017407	7	23	22	21	10	12	13	19
44	21	546	662	1484.87	1268.9	0.012963	0.002914	3	24	20	22
44	22	512	633	986.623	1072.3	0.051509	0.017619	4	24	23	20	21
44	23	476	585	1748.4	1697.25	0.026295	0.050515	6	26	27	22	24	19	20
44	24	457	688	1660.08	1434.03	0.025142	0.02163	5	26	25	22	21	23
44	25	474	759	990.577	1058.13	0.050284	0.017429	1	24
44	26	410	639	1184.34	791.548	0.03581	0.091377	4	28	23	27	24
44	27	376	548	2023.55	1603.53	0.037068	0.050292	9	18	32	33	31	29	28	19	23	26
44	28	367	629	1866.18	1610.48	0.017708	0.046455	4	27	29	30	26
44	29	320	581	1257.34	838.117	0.027959	0.06753	4	31	27	30	28
44	30	272	615	1723.81	1276.31	0.006675	0.017508	3	31	29	28
44	31	261	528	1754.47	1587.17	0.006957	0.017667	5	33	34	30	29	27
44	32	362	426	1790.26	1200.67	0.031916	0.033326	4	16	18	27	33
44	33	295	447	1961.74	1604.92	0.001402	0.004708	4	32	34	31	27
44	34	200	460	2144.47	1416.98	0.004548	0.002676	2	33	31
45	1	711	388	1234.58	991.941	0.013394	0.017573	3	2	7	3
45	2	668	429	1424.12	1147.41	0.02074	0.024457	4	1	3	7	9
45	3	714	514	873.622	601.214	0.021259	0.065275	7	1	4	5	6	2	27	26
45	4	751	580	956.412	673.451	0.00633	0.037954	2	3	26
45	5	682	526	719.307	718.255	0.04182	0.0451	3	3	27	6
45	6	655	490	1371.48	1275.28	0.024891	0.033901	5	3	9	10	27	5
45	7	622	381	942.197	909.132	0.02004	0.013928	4	1	2	9	8
45	8	565	408	1257.49	1205.12	0.021887	0.041144	4	9	11	7	12
45	9	615	454	1288.51	1346.32	0.009186	0.021281	6	2	8	7	6	10	11
45	10	588	505	1320.5	1257.56	0.008197	0.013189	7	9	11	28	13	19	6	27
45	11	534	459	843.878	674.649	0.023683	0.057921	6	9	12	8	13	10	14
45	12	504	423	785.727	618.804	0.033752	0.086386	4	11	8	15	14
45	13	539	511	1038.2	953.715	0.007084	0.019931	4	11	14	19	10
45	14	492	510	1269.27	1381.28	0.015261	0.04276	6	11	12	15	13	19	16
45	15	434	488	1307.76	1458.86	0.019433	0.051817	3	12	14	16
45	16	456	568	1048.91	1088.67	0.007532	0.007176	5	14	15	17	19	18
45	17	484	607	888.061	1209.15	0.003031	0.010194	3	16	18	20
45	18	509	614	790.859	988.919	0.009142	0.005319	5	19	16	17	20	21
45	19	545	575	1141.79	1285.58	0.006622	0.005924	8	14	16	18	21	23	28	13	10
45	20	526	673	816.462	866.942	0.000734	0.008764	4	17	18	21	22
45	21	566	648	887.536	1062.74	0.00736	0.006606	5	20	18	19	23	22
45	22	566	711	797.94	985.335	0.012518	0.009033	4	20	23	21	25
45	23	606	655	1217.79	1426.14	0.011336	0.019482	6	21	19	28	24	25	22
45	24	644	627	1501.01	1900.27	0.011386	0.044249	5	23	25	26	27	28
45	25	653	687	1049.13	822.227	0.011693	0.057436	4	23	22	26	24
45	26	708	629	1219.17	1257.12	0.009072	0.048511	5	25	24	3	27	4
45	27	649	570	1138.58	1304.51	0.012112	0.029929	7	24	28	10	6	5	3	26
45	28	602	582	1356.9	1440.82	0.003138	0.004455	5	23	24	27	10	19
46	1	703	545	857.313	789.249	0.051944	0.026105	3	10	9	2
46	2	709	460	918.624	1027.88	0.058323	0.005275	3	1	9	3
46	3	659	417	1821.84	1071.18	0.022305	0.003934	4	2	9	8	4
46	4	606	379	1870.01	1412.39	0.002512	0.022991	5	3	5	6	7	8
46	5	613	309	1481.1	836.787	0.009796	0.032566	2	4	6
46	6	512	370	1850.2	1092.89	0.015664	0.006502	5	4	5	7	19	20
46	7	540	415	1751.25	1019.63	0.014355	0.007415	4	4	6	8	19
46	8	579	452	1718.71	1051.53	0.015131	0.006508	7	3	4	11	7	19	18	9
46	9	648	507	1802.11	1148.99	0.033273	0.006909	6	10	1	2	3	8	11
46	10	624	576	1440.8	1240.38	0.020336	0.009567	5	12	17	11	9	1
46	11	561	517	1789.32	1429.47	0.026043	0.010287	5	10	17	18	8	9
46	12	605	613	1784.16	1173.47	0.024661	0.000764	3	13	17	10
46	13	547	620	1539.75	1221.3	0.018714	0.001894	4	14	16	17	12
46	14	462	623	1640.06	1091.08	0.017994	0.055625	3	15	16	13
46	15	374	689	1378.09	428.884	0.005712	0.164442	1	14
46	16	466	567	992.825	1105.85	0.021011	0.000837	4	14	13	18	17
46	17	539	567	1009.02	1076.21	0.030145	0.004312	6	13	12	10	18	16	11
46	18	465	517	1022.05	1202.1	0.031572	0.002184	6	20	16	17	11	8	19
46	19	493	435	1015.69	1261.49	0.051332	0.003896	5	6	20	7	8	18
46	20	445	446	1953.29	1207.22	0.053446	0.000745	3	6	18	19
47	1	354	294	768.542	856.757	0.002827	0.001983	3	3	2	6
47	2	425	309	917.423	1007.3	0.012054	0.005125	4	3	1	6	5
47	3	419	241	840.659	796.549	0.01383	0.013742	4	2	1	4	14
47	4	476	298	1100.56	706.24	0.00857	0.028179	4	5	3	14	13
47	5	427	367	1444.64	1063.79	0.019533	0.013968	7	6	7	11	2	4	12	13
47	6	348	360	828.101	861.611	0.018876	0.007832	4	1	2	5	7
47	7	380	420	1088.14	630.79	0.009542	0.036908	5	6	5	8	11	9
47	8	348	496	999.205	1150.52	0.000695	0.076779	2	7	9
47	9	409	522	1009.35	586.957	0.007718	0.045224	5	7	8	11	33	10
47	10	473	498	1074.32	726.501	0.013173	0.01668	6	9	33	30	11	22	12
47	11	434	444	1456.85	1031.29	0.011801	0.025927	5	7	9	5	12	10
47	12	482	429	1476.95	965.972	0.006283	0.009179	6	11	20	22	5	13	10
47	13	512	348	1144.52	924.163	0.006012	0.021934	7	4	14	15	20	16	5	12
47	14	543	259	1322.15	1268.54	0.015671	0.032344	4	4	3	13	15
47	15	584	304	1009.46	1079.36	0.006726	0.029765	4	14	16	13	17
47	16	573	374	896.007	505.772	0.014797	0.117733	6	15	17	23	21	13	20
47	17	631	348	1232.45	996.185	0.011533	0.029826	4	15	16	19	18
47	18	695	446	1525.06	1182.96	0.009697	0.004028	4	17	19	25	24
47	19	644	406	1567.16	1442.6	0.021312	0.02249	4	17	18	24	23
47	20	524	410	1235.44	1496.25	0.007437	0.067041	5	21	13	16	22	12
47	21	561	436	1379.37	1238.21	0.015815	0.045022	4	23	16	22	20
47	22	524	479	1524.1	1027.41	0.009793	0.015523	5	30	21	20	12	10
47	23	600	469	965.643	929.02	0.013877	0.023781	6	24	29	30	21	19	16
47	24	643	498	1051.77	1040.4	0.022064	0.006149	5	18	19	23	29	25
47	25	663	573	1765.78	1189.01	0.062585	0.037125	5	18	26	24	27	29
47	26	693	627	811.569	858.293	0.056992	0.044045	2	25	27
47	27	606	643	814.762	470.722	0.034511	0.097672	4	25	29	26	28
47	28	564	622	826.985	366.132	0.013041	0.22379	4	27	29	31	32
47	29	588	552	1173.99	1144.16	0.014891	0.073431	6	24	25	27	28	30	23
47	30	522	546	1144.01	735.792	0.007029	0.033832	7	32	33	31	29	10	22	23
47	31	531	601	1048.74	1514.37	0.004369	0.163409	3	28	32	30
47	32	503	639	1129.44	1179.66	0.010891	0.078323	4	28	31	33	30
47	33	449	568	789.577	1085.1	0.019841	0.032838	4	9	32	10	30
48	1	539	261	848.754	845.359	0.037449	0.00489	3	20	21	2
48	2	578	296	871.304	873.959	0.022639	0.003454	4	1	21	22	3
48	3	627	315	890.731	986.225	0.008145	0.005357	4	2	22	5	4
48	4	686	336	885.486	738.268	0.001804	0.008379	3	3	5	6
48	5	617	388	1004.11	888.593	0.015054	0.007055	5	3	4	6	22	25
48	6	685	406	790.569	834.696	0.031642	0.009725	4	4	5	25	7
48	7	672	497	1044.18	812.597	0.01373	0.013597	4	6	9	8	25
48	8	607	523	922.373	1067.61	0.022264	0.009919	3	7	25	9
48	9	591	589	1040.45	856.086	0.011225	0.015695	5	28	7	8	25	10
48	10	500	556	784.123	582.276	0.036288	0.057809	7	28	11	12	25	9	26	27
48	11	480	645	1652.87	1390.7	0.11674	0.112302	3	28	10	12
48	12	425	560	593.404	521.875	0.065778	0.046226	4	11	27	10	13
48	13	382	511	975.524	530.932	0.027684	0.002215	3	12	14	27
48	14	336	462	750.468	446.237	0.004258	0.004396	4	13	27	15	16
48	15	361	413	756.299	467.732	0.044507	0.090207	5	14	16	17	18	27
48	16	317	359	842.068	426.77	0.030026	0.083444	3	14	15	17
48	17	383	333	1650.36	1344.51	0.074933	0.117761	4	16	15	18	19
48	18	434	380	1587.42	1416.4	0.056559	0.07688	6	17	19	27	15	23	21
48	19	425	300	799.111	1046.12	0.081601	0.008338	4	17	18	21	20
48	20	478	265	1416.48	910.903	0.037355	0.003872	3	19	21	1
48	21	495	338	1511	1103.68	0.029942	0.008394	7	19	20	1	2	23	18	22
48	22	554	372	1325.24	923.726	0.017436	0.001856	6	2	3	23	21	5	24
48	23	490	402	1219.61	878.022	0.019302	0.015959	6	27	18	21	22	24	26
48	24	564	423	937.443	1047.98	0.023415	0.004788	4	23	22	26	25
48	25	597	464	1630.04	1285.57	0.063034	0.035419	8	6	8	9	10	24	26	5	7
48	26	509	462	902.501	936.934	0.020257	0.022343	5	10	27	23	24	25
48	27	446	471	685.552	568.729	0.030498	0.032538	8	12	13	14	10	26	23	18	15
48	28	522	629	1001.14	1072.31	0.019651	0.030881	3	9	10	11
49	1	376	466	1242.08	1093.73	0.011385	0.012881	2	4	2
49	2	416	510	1258.71	946.27	0.011557	0.015663	5	1	4	3	22	21
49	3	415	557	1524.3	1246.37	0.013787	0.009581	5	2	4	5	6	21
49	4	349	538	1757.67	1536.66	0.015864	0.024803	3	1	2	3
49	5	383	589	1768.87	1374.84	0.006357	0.019775	2	3	6
49	6	419	624	1429.86	879.02	0.011442	0.016367	6	5	7	10	3	21	20
49	7	399	672	1128.32	1097.21	0.005902	0.003508	4	6	8	9	10
49	8	373	725	1087.13	982.07	0.008287	0.003442	2	7	9
49	9	441	742	1458.82	1147.39	0.020792	0.003504	4	7	8	11	10
49	10	478	684	1175.67	988.186	0.008018	0.001832	6	7	9	6	20	12	11
49	11	510	733	892.08	977.19	0.034809	0.004199	4	9	10	12	13
49	12	534	664	1419.88	1019.67	0.00878	0.001787	6	10	20	11	13	19	18
49	13	576	698	1401.57	1251.78	0.009674	0.008261	5	12	11	14	15	18
49	14	613	751	1262.15	941.854	0.006561	0.008479	3	13	16	15
49	15	626	686	1639.37	1148.04	0.004408	0.002425	5	13	17	16	14	18
49	16	677	699	1478.38	1063.47	0.059569	0.017231	4	17	15	39	14
49	17	664	636	1466.14	1065.13	0.050341	0.011459	6	26	18	15	39	16	38
49	18	601	632	1594.46	1061.48	0.010265	0.001084	7	13	12	19	25	26	17	15
49	19	540	609	1581.44	1098.35	0.018545	0.004205	7	21	20	12	18	25	23	24
49	20	492	613	1491.67	1093.22	0.012225	0.002598	5	10	6	21	12	19
49	21	476	555	896.028	1183.06	0.059744	0.005902	7	2	6	3	22	23	19	20
49	22	487	508	1547	1136.11	0.033416	0.007725	5	2	21	23	24	27
49	23	524	551	2093.69	1526.07	0.062336	0.023723	4	21	19	22	24
49	24	558	536	1085.61	932.118	0.023618	0.010231	6	25	19	23	22	27	26
49	25	590	582	1102.48	1000.33	0.012916	0.000872	4	18	24	26	19
49	26	633	555	1011.77	1036.34	0.033374	0.011694	6	25	27	24	31	18	17
49	27	554	492	872.439	922.275	0.040816	0.010757	5	24	22	31	26	28
49	28	569	458	1400.79	1000.71	0.083448	0.015332	4	27	31	30	29
49	29	586	419	1780.47	1042.37	0.138151	0.029147	3	28	30	32
49	30	630	466	937.216	1116.97	0.078781	0.046399	5	28	29	32	33	31
49	31	628	504	442.775	576.182	0.114431	0.050783	5	27	28	30	26	33
49	32	655	445	478.222	530.124	0.109376	0.043982	5	29	30	33	34	35
49	33	680	506	462.063	699.106	0.030873	0.012589	5	30	31	34	32	36
49	34	715	477	448.833	693.477	0.055518	0.005301	4	35	33	32	36
49	35	752	471	1112.95	567.506	0.098153	0.004014	5	36	34	32	43	40
49	36	748	570	809.526	690.837	0.050603	0.006232	5	38	37	35	34	33
49	37	780	542	381.523	599.151	0.106739	0.003824	1	36
49	38	731	621	902.853	956.829	0.039291	0.021972	3	39	17	36
49	39	724	662	488.212	591.154	0.176965	0.058052	3	17	16	38
49	40	763	413	421.377	517.015	0.130953	0.005555	4	35	41	43	48
49	41	793	401	235.977	429.538	0.212853	0.013154	4	40	43	48	42
49	42	824	374	224.873	474.473	0.210626	0.010603	4	43	48	41	45
49	43	828	450	969.182	503.691	0.297331	0.006394	6	35	40	41	42	45	44
49	44	888	403	216.023	414.154	0.212612	0.005805	2	43	45
49	45	893	363	208.398	355.583	0.233088	0.024526	5	43	44	46	48	42
49	46	918	305	636.686	380.335	0.093535	0.021514	3	45	48	47
49	47	875	276	689.253	362.935	0.016028	0.037167	2	48	46
49	48	797	316	1032.94	678.752	0.259919	0.048944	6	46	47	45	42	41	40
50	1	313	832	626.582	215.783	7.9e-05	0.002663	2	12	2
50	2	463	809	643.964	206.476	0.002589	0.004342	4	1	12	4	3
50	3	537	745	654.289	220.128	0.027572	0.062472	5	2	5	4	6	10
50	4	464	719	510.889	167.607	0.038469	0.078484	4	2	3	10	12
50	5	543	678	453.535	159.607	0.106453	0.18152	3	3	10	6
50	6	599	660	1044.89	497.436	0.04406	0.12607	6	3	10	5	16	7	8
50	7	665	594	631.284	233.129	0.050571	0.16179	4	6	8	9	16
50	8	833	588	726.412	183.609	0.014322	0.099054	2	6	7
50	9	621	543	929.811	537.52	0.014145	0.068981	6	26	7	16	18	24	25
50	10	492	646	1147.92	541.339	0.063537	0.139318	7	6	5	3	4	12	11	16
50	11	424	639	814.956	258.803	0.024238	0.114894	5	10	13	12	15	16
50	12	389	721	632.623	253.773	0.018037	0.026041	6	1	2	10	11	13	4
50	13	362	630	879.476	284.59	0.015401	0.027054	4	11	12	15	14
50	14	341	542	627.991	249.254	0.062593	0.164768	3	13	17	15
50	15	411	567	1204.37	590.995	0.026465	0.093584	5	13	14	17	16	11
50	16	511	574	1412.77	993.662	0.031077	0.132223	8	15	11	10	6	9	7	18	17
50	17	435	512	1235.66	974.079	0.019008	0.087674	5	14	15	16	18	19
50	18	523	506	1254.92	634.75	0.005394	0.028078	6	9	16	17	19	23	24
50	19	457	457	1048.63	812.544	0.003504	0.016167	4	17	20	23	18
50	20	456	397	1128.21	566.07	0.016935	0.051795	4	19	21	22	23
50	21	422	336	625.439	228.306	0.058169	0.233757	2	20	22
50	22	511	358	1050.38	826.205	0.011707	0.07366	5	20	21	28	23	31
50	23	533	436	1157.56	576.015	0.003202	0.028508	7	19	20	18	24	25	28	22
50	24	568	476	1059.56	1205.01	0.003123	0.095789	4	9	23	25	18
50	25	612	455	946.583	628.309	0.005992	0.031514	6	9	23	24	26	27	28
50	26	644	503	1062.27	1023.95	0.005466	0.041938	3	9	25	27
50	27	675	442	1345.6	912.729	0.012427	0.006593	5	25	30	28	29	26
50	28	610	383	938.242	947.28	0.009934	0.015489	6	25	23	31	22	30	27
50	29	703	366	1204.42	799.637	0.002659	0.005982	5	30	27	41	39	35
50	30	629	322	1233.94	862.263	0.004505	0.002902	6	28	27	31	29	35	32
50	31	540	313	1183.67	761.306	0.008414	0.002981	5	28	22	33	32	30
50	32	594	257	969.321	748.823	0.007054	0.005553	5	31	35	33	34	30
50	33	553	248	845.557	693.217	0.008287	0.002457	3	31	32	34
50	34	620	222	848.058	810.267	0.009453	0.00449	5	35	32	37	36	33
50	35	656	284	1218.41	1050.91	0.008054	0.017166	6	29	30	34	32	36	39
50	36	687	244	1091.57	802.788	0.00404	0.004939	5	35	34	37	38	39
50	37	652	186	1029.82	701.566	0.002682	0.002448	3	34	36	38
50	38	740	193	989.952	704.301	0.0006	0.000874	4	36	37	39	40
50	39	728	280	953.29	689.792	0.005345	0.01082	6	29	36	38	40	41	35
50	40	787	274	1003.87	726.313	0.001229	0.005638	3	38	39	41
50	41	760	366	1142.25	973.955	0.003281	0.015339	3	29	40	39
51	1	591	363	809.473	465.901	0.008268	0.001705	2	16	2
51	2	613	394	642.491	447.162	0.002987	0.043497	4	16	15	1	3
51	3	663	421	641.022	1133.83	0.002788	0.112475	4	15	2	4	14
51	4	667	458	755.425	636.554	0.00246	0.029758	4	3	5	14	6
51	5	668	510	847.223	488.564	0.003784	0.025054	5	7	4	14	13	6
51	6	710	519	677.165	411.826	0.00429	0.020564	3	7	5	4
51	7	671	582	732.069	572.282	0.030196	0.04017	5	12	8	13	5	6
51	8	647	621	739.818	600.555	0.046455	0.066708	3	9	12	7
51	9	605	674	814.153	1244.23	0.06512	0.033434	3	11	8	12
51	10	493	688	829.033	1517.76	0.08061	0.010259	1	11
51	11	539	654	1594.01	1202.04	0.067501	0.002961	4	21	10	12	9
51	12	607	604	1738.16	1242.12	0.104711	0.031735	7	21	11	9	20	13	7	8
51	13	617	536	858.135	1015.37	0.016318	0.052746	7	12	7	20	15	19	5	14
51	14	628	482	748.154	523.565	0.00235	0.040693	5	4	15	3	5	13
51	15	583	451	702.035	526.205	0.002192	0.063384	6	19	16	2	3	14	13
51	16	532	417	672.626	529.543	0.022648	0.068233	6	19	17	18	1	2	15
51	17	445	443	848.082	1209.92	0.023231	0.038728	4	23	22	16	18
51	18	487	454	1470.61	1063.93	0.064979	0.02949	4	22	19	16	17
51	19	544	492	765.117	1407.77	0.02134	0.073917	6	22	20	18	15	16	13
51	20	550	558	777.439	1336.49	0.032355	0.010386	5	22	21	12	13	19
51	21	542	602	761.735	1300.01	0.06813	0.008325	4	22	11	12	20
51	22	463	512	1215.81	863.304	0.027605	0.029489	6	23	17	18	19	20	21
51	23	394	512	917.65	1323.87	0.008051	0.018002	2	17	22
52	1	904	817	1352.24	1090.66	1.3329	0.019596	2	7	2
52	2	852	847	1402.58	1209.55	0.906121	0.020051	3	7	1	3
52	3	772	879	1334.5	1102.67	0.662469	0.010272	4	7	2	4	8
52	4	738	827	1380.26	1146.58	0.450527	0.008548	6	7	3	8	11	12	5
52	5	763	783	1437.51	1136.72	0.689234	0.012327	4	7	4	12	6
52	6	770	731	1457.91	1014.52	0.56123	0.015304	5	7	5	12	13	14
52	7	807	784	31.5066	699.659	2.70851	0.041534	6	6	5	4	3	2	1
52	8	692	892	1491.51	1134.89	0.001811	0.004318	4	3	4	11	9
52	9	639	851	1295.67	858.596	0.002911	0.007066	3	8	11	10
52	10	604	809	1436.47	933.846	0.001105	0.003469	3	9	13	11
52	11	682	801	1469.48	1013.43	0.001174	0.004061	6	8	9	13	10	12	4
52	12	720	762	1650.93	1273.35	0.003158	0.005243	5	11	4	5	6	13
52	13	690	719	1556.34	1144.63	0.011775	0.018425	6	10	11	6	14	15	12
52	14	751	636	984.505	657.208	0.024148	0.027249	4	6	13	15	18
52	15	646	653	1060.15	735.079	0.015651	0.010156	5	14	13	16	17	18
52	16	618	592	755.451	702.098	0.028589	0.006112	3	15	17	28
52	17	646	545	1340.06	888.101	0.023989	0.004928	7	15	18	16	28	27	19	22
52	18	749	572	1436.54	854.621	0.026456	0.005214	4	15	14	17	19
52	19	737	514	815.077	749.002	0.049525	0.010983	4	18	20	22	17
52	20	774	457	757.045	640.345	0.050713	0.025502	3	22	21	19
52	21	730	402	1206.54	831.802	0.022441	0.009897	3	23	22	20
52	22	665	482	1625.5	1120.07	0.038738	0.022527	6	27	23	21	20	19	17
52	23	657	400	1511.78	849.613	0.010577	0.005639	4	27	21	22	24
52	24	614	337	1024.21	719.914	0.014652	0.0072	3	27	23	25
52	25	563	329	911.753	679.676	0.023797	0.021138	3	27	24	26
52	26	521	310	1461.93	1077.75	0.070787	0.156473	4	27	25	30	31
52	27	553	416	1329.12	961.568	0.013699	0.008025	9	17	22	23	28	29	30	26	25	24
52	28	555	481	840.583	857.272	0.020869	0.004362	4	16	17	29	27
52	29	506	449	893.586	705.057	0.015708	0.011058	3	28	27	30
52	30	463	365	1203.13	864.136	0.034276	0.077293	6	27	26	32	33	31	29
52	31	497	226	481.97	188.274	0.218134	0.476272	3	26	32	30
52	32	453	271	1574.52	832.356	0.116956	0.096081	5	31	30	33	34	35
52	33	425	352	973.624	1038.3	0.036302	0.031027	4	32	34	30	36
52	34	388	319	1164.6	1061.67	0.073897	0.056061	4	32	35	33	36
52	35	392	251	502.446	516.186	0.075994	0.029215	5	32	34	36	37	38
52	36	309	318	493.421	486.429	0.0566	0.056359	4	33	34	37	35
52	37	282	273	481.496	445.852	0.001922	0.003579	5	36	35	38	45	43
52	38	351	193	486.061	534.242	0.002144	0.002706	4	35	37	45	39
52	39	318	149	480.345	621.521	0.003141	0.01093	3	38	45	40
52	40	235	158	468.948	439.476	0.005626	0.007604	4	39	45	43	41
52	41	167	169	368.459	448.706	0.007249	0.042906	4	43	44	42	40
52	42	112	158	417.258	197.306	0.001461	0.074897	2	44	41
52	43	213	239	473.875	489.162	0.005055	0.013139	5	45	40	41	44	37
52	44	103	231	419.458	278.642	0.001994	0.041673	3	43	42	41
52	45	275	199	599.691	521.431	0.009713	0.003367	5	38	39	43	40	37
53	1	290	501	1150.46	1126.8	0.023158	0.037865	4	12	2	3	11
53	2	357	423	1085.27	1146.66	0.019892	0.028759	5	1	3	4	11	5
53	3	311	390	739.867	807.596	0.038157	0.0164	3	1	4	2
53	4	381	376	1238.31	951.919	0.04154	0.006844	3	3	2	5
53	5	420	384	669.569	766.056	0.035399	0.020612	4	11	4	2	6
53	6	462	422	951.139	1141.31	0.013738	0.050039	5	14	5	11	7	8
53	7	518	400	728.954	735.643	0.03734	0.028336	2	6	8
53	8	529	448	1289.28	1021.21	0.03073	0.023561	4	14	6	9	7
53	9	567	471	1444.17	975.379	0.084281	0.028941	4	15	14	8	10
53	10	612	515	608.993	756.917	0.122567	0.03705	4	23	28	15	9
53	11	386	478	760.451	589.861	0.011687	0.043528	6	14	12	2	1	5	6
53	12	338	527	811.957	668.335	0.009458	0.01724	4	18	13	11	1
53	13	397	562	746.497	640.809	0.009113	0.012768	4	17	14	18	12
53	14	465	512	805.585	552.377	0.017365	0.052391	8	15	17	16	9	8	6	13	11
53	15	533	545	630	607.571	0.06605	0.050167	6	20	23	10	9	14	16
53	16	488	587	1002.43	1257.43	0.010576	0.064045	5	20	15	19	17	14
53	17	441	605	957.133	939.863	0.003989	0.021349	5	19	18	13	14	16
53	18	395	617	1053.42	879.529	0.012297	0.011322	3	17	13	12
53	19	476	646	906.712	755.568	0.012792	0.020413	4	21	20	17	16
53	20	529	625	1073.09	855.968	0.024739	0.026986	6	22	21	16	19	15	23
53	21	516	685	1464.57	1053.15	0.02213	0.017289	3	22	19	20
53	22	563	682	1717.33	1492.89	0.009099	0.016978	6	24	25	26	21	20	23
53	23	574	589	1585.68	1375.7	0.060657	0.039644	6	28	22	24	20	15	10
53	24	607	647	1672.41	1299.91	0.023448	0.001717	5	27	28	22	23	25
53	25	616	692	1713.69	1387.25	0.032623	0.008204	4	27	22	24	26
53	26	625	719	2075.65	1972.84	0.067519	0.031914	3	27	22	25
53	27	664	695	763.089	1134.73	0.128676	0.014769	5	29	25	26	24	28
53	28	646	622	1603.11	1328.15	0.056221	0.013403	5	29	27	23	24	10
53	29	692	641	1643.47	1186.85	0.055565	0.001383	2	28	27
54	1	539	233	1317.41	941.705	0.001438	0.006789	2	2	3
54	2	511	248	1236.66	1024.14	0.263677	0.006051	4	5	1	3	4
54	3	562	278	1464.81	1215.05	0.398026	0.006466	3	2	1	4
54	4	551	335	119.26	1333.66	1.24318	0.004095	6	5	2	3	6	10	11
54	5	486	267	1666.5	1189.19	0.33442	0.002001	4	7	2	6	4
54	6	469	338	1340.72	1113.42	0.202457	0.003023	6	8	7	5	4	9	10
54	7	442	296	1725.89	1129.84	0.005478	0.000201	3	8	6	5
54	8	377	332	2002.68	1151.62	0.011538	0.000816	3	9	6	7
54	9	408	411	1964.71	1281.84	0.008564	0.001667	6	17	8	10	6	15	16
54	10	475	398	2018.82	1353.29	0.30958	0.002253	5	4	11	15	9	6
54	11	577	370	1672.47	1235	0.266772	0.006344	5	4	10	15	14	12
54	12	617	383	1848	1317.15	0.003754	0.01329	3	11	13	14
54	13	682	401	1765.04	1398.66	0.002316	0.018754	3	12	38	14
54	14	592	438	1485.6	838.792	0.158772	0.039532	7	11	13	12	38	39	20	15
54	15	490	450	2037.65	1223.74	0.006202	0.005496	7	11	14	10	16	9	19	20
54	16	413	473	2011.23	1450.3	0.006819	0.003404	4	15	9	17	19
54	17	378	501	1382.7	1235.4	0.017705	0.00237	4	9	16	19	18
54	18	437	557	1542.93	1113.86	0.003513	0.004775	3	17	23	19
54	19	469	525	1895.86	1381.3	0.007296	0.00407	7	16	17	18	15	20	22	23
54	20	529	502	1523.56	1136.79	0.187591	0.005405	6	14	19	15	22	21	39
54	21	563	523	1308.7	1357.82	0.323824	0.004384	3	22	39	20
54	22	516	593	1537.47	1157.48	0.295208	0.005311	7	20	19	23	30	39	21	32
54	23	465	629	1602.24	1278.1	0.198464	0.002224	5	18	19	22	24	30
54	24	452	676	1386.85	1463.46	0.216739	0.022232	4	23	30	42	25
54	25	513	730	1437.67	1192.19	0.186005	0.009887	5	24	30	26	27	42
54	26	579	724	925.422	1321.52	0.180818	0.001269	4	30	27	25	28
54	27	623	764	1409.63	1173.11	0.015298	0.002057	3	28	26	25
54	28	643	726	1821.96	1342.9	0.251287	0.001102	5	30	29	27	26	35
54	29	636	677	1070	1216.48	0.15788	0.007701	6	30	31	33	28	35	34
54	30	534	667	163.507	1379.62	0.887676	0.002616	9	24	23	22	32	31	29	28	26	25
54	31	583	635	1828.13	1623.11	0.293392	0.005323	4	30	33	32	29
54	32	584	590	1414.48	1580.89	0.392234	0.007261	5	30	39	22	31	33
54	33	629	620	2238.98	1708.24	0.326703	0.010955	5	31	32	34	29	39
54	34	647	585	1799.08	1367.65	0.651038	0.003566	8	39	40	33	35	29	43	36	41
54	35	704	694	1486.33	1324.28	0.009849	0.003101	4	28	29	34	36
54	36	754	638	1729.42	1682.54	0.707377	0.011863	3	35	41	34
54	37	712	489	1369.54	1122.85	1.04876	0.013143	4	39	40	41	38
54	38	675	459	1644.32	1678.42	0.293939	0.036842	4	13	14	39	37
54	39	616	502	136.745	1213.22	1.01867	0.009902	10	14	32	22	21	20	38	37	40	34	33
54	40	683	531	93.9169	1539.75	0.814474	0.009671	5	39	34	43	41	37
54	41	735	548	60.6363	1249.73	1.51665	0.005718	5	36	43	34	40	37
54	42	409	696	1306	772.858	0.00121	0.056161	2	24	25
54	43	695	582	950.914	1253.56	0.838835	0.003136	3	34	40	41
55	1	471	274	834.283	444.997	0.084197	0.071095	4	2	7	4	3
55	2	596	195	439.728	187.9	0.077356	0.140198	1	1
55	3	396	328	1419.03	838.622	0.222108	0.043805	3	1	4	5
55	4	451	342	325.69	497.509	0.202724	0.038183	5	1	3	5	6	7
55	5	424	396	500.858	974.509	0.096897	0.066413	4	4	18	6	3
55	6	471	436	500.96	403.064	0.080183	0.124725	7	4	7	9	20	18	5	17
55	7	506	357	1317.23	804.348	0.103976	0.037907	6	1	4	6	8	10	9
55	8	544	367	977.945	908.215	0.017045	0.003029	2	7	10
55	9	534	460	927.389	1044.75	0.031319	0.037397	5	7	6	17	11	10
55	10	563	418	1324.56	1036.16	0.048909	0.003913	4	7	8	9	12
55	11	576	470	1449.76	1108.1	0.064106	0.002084	4	9	12	13	17
55	12	609	411	536.111	998.1	0.161735	0.003741	4	10	11	13	14
55	13	597	489	1463.49	1142.28	0.074437	0.002806	5	12	14	11	17	16
55	14	653	475	1173.53	1244.86	0.050446	0.004386	4	12	13	16	15
55	15	695	496	1168.02	1148.03	0.025695	0.002114	3	16	14	28
55	16	601	531	619.903	1046.1	0.087191	0.012023	7	13	27	14	15	25	26	17
55	17	513	512	959.698	934.937	0.029994	0.036236	8	9	13	11	16	25	24	20	6
55	18	404	444	1214.93	1443.74	0.123947	0.206657	4	20	19	6	5
55	19	356	469	464.672	402.597	0.126718	0.177979	3	18	20	21
55	20	414	514	841.572	539.37	0.028633	0.084585	7	24	6	17	18	19	21	23
55	21	368	559	1097.73	1157.04	0.039512	0.080305	4	20	23	22	19
55	22	406	600	961.198	1126.32	0.003603	0.001712	4	36	37	23	21
55	23	436	565	1217.11	1245.06	0.009347	0.030525	5	24	20	21	22	36
55	24	497	552	1120.59	1026.86	0.009702	0.029158	5	25	17	36	23	20
55	25	514	604	1610.35	1792.56	0.084053	0.09838	8	34	35	37	36	24	16	26	17
55	26	565	612	894	875.215	0.036279	0.045977	5	31	34	25	27	16
55	27	630	550	1215.11	1350.04	0.024889	0.016441	5	16	28	29	31	26
55	28	703	570	1272.51	1002.31	0.001927	0.006991	3	15	27	29
55	29	661	586	1471.81	1068.34	0.003085	0.01381	4	27	28	30	31
55	30	645	648	1423.31	1326.38	0.018501	0.025126	3	29	31	33
55	31	610	620	1594.35	1646.77	0.028596	0.046061	6	29	32	26	27	30	33
55	32	571	673	1226.88	1053.04	0.032153	0.033445	3	31	33	34
55	33	586	713	838.269	762.808	0.040823	0.048393	4	30	31	32	34
55	34	518	679	710.961	653.189	0.039468	0.051225	5	33	32	26	25	35
55	35	467	695	695.045	674.596	0.049566	0.071868	3	34	37	25
55	36	450	610	1000.36	980.91	0.010777	0.016784	5	25	24	22	37	23
55	37	420	662	925.304	1039.53	0.018692	0.023278	4	35	25	22	36
56	1	563	249	1084.28	706.334	0.000431	0.000431	2	9	2
56	2	606	287	1029.83	711.028	0.002557	0.007049	4	1	9	3	8
56	3	634	326	1120.74	728.06	0.004209	0.014959	4	2	8	4	7
56	4	678	401	1172.5	830.842	0.002706	0.009976	4	3	6	5	7
56	5	669	513	1278.72	922.702	0.072164	0.038391	4	7	6	4	23
56	6	626	466	1156.42	1146.24	0.004034	0.009568	3	7	5	4
56	7	588	466	1458.5	1101.6	0.045766	0.030043	9	3	8	10	11	14	6	5	4	23
56	8	574	383	1242.81	1040.85	0.003039	0.014295	5	2	3	7	9	10
56	9	511	288	1132.83	755.46	0.002894	0.010014	5	1	2	10	8	12
56	10	542	394	1266.28	1048.89	0.002314	0.006292	5	7	9	8	12	11
56	11	511	473	1104.88	850.047	0.006403	0.00673	5	7	12	10	14	13
56	12	484	373	1399.58	938.085	0.00767	0.006112	5	10	9	15	13	11
56	13	455	495	1229.77	1044.44	0.003072	0.014558	5	12	14	16	11	15
56	14	490	542	1198.86	960.435	0.102509	0.068473	8	7	11	13	16	18	20	19	23
56	15	430	385	1062.43	705.201	0.006179	0.014844	3	12	16	13
56	16	390	479	1030.67	690.971	0.023033	0.037787	5	13	18	14	15	17
56	17	328	508	489.146	298.157	0.10477	0.133236	1	16
56	18	449	634	1043.82	783.436	0.18407	0.111826	6	16	20	14	21	19	22
56	19	512	620	457.422	382.856	0.072367	0.047903	6	20	18	14	23	24	22
56	20	483	579	292.506	340.853	0.239424	0.111865	3	18	14	19
56	21	419	654	294.066	270.03	0.3027	0.21399	1	18
56	22	544	701	259.979	266.817	0.143974	0.084119	3	24	18	19
56	23	640	603	376.422	393.863	0.178808	0.098359	5	14	7	5	19	24
56	24	611	662	316.381	331.695	0.012867	0.006127	3	23	19	22
57	1	459	260	2302.67	1551.51	0.051757	0.058285	2	3	2
57	2	526	263	1914.14	1327.5	0.029972	0.037915	2	3	1
57	3	512	299	1123.74	717.988	0.046457	0.093845	4	1	2	4	5
57	4	493	355	1050.99	570.731	0.034316	0.115186	5	3	5	6	16	12
57	5	553	342	733.117	268.69	0.025871	0.166582	5	4	6	3	7	9
57	6	532	377	682.188	231.214	0.023249	0.202069	5	4	16	9	5	8
57	7	610	342	1219.64	945.715	0.030119	0.091854	4	5	9	10	11
57	8	542	458	1018.78	859.482	0.011253	0.08033	7	16	22	23	37	35	9	6
57	9	574	407	1020.53	831.547	0.013759	0.119009	6	6	5	7	10	8	35
57	10	613	392	717.135	597.798	0.02082	0.026966	5	9	7	11	34	35
57	11	674	375	943.544	652.692	0.040061	0.028375	4	10	7	34	33
57	12	433	373	492.119	161.899	0.173635	0.465091	4	4	16	13	15
57	13	376	359	2042.69	1337.31	0.209584	0.31979	3	12	14	15
57	14	354	473	775.353	1170.61	0.07422	0.036154	3	13	15	18
57	15	419	466	1112.36	612.191	0.03765	0.092156	6	13	12	16	14	18	17
57	16	493	432	937.811	677.427	0.021025	0.092476	7	4	12	15	22	17	8	6
57	17	428	527	1176.23	755.509	0.014509	0.019497	6	15	18	19	21	22	16
57	18	355	555	1083.32	808.34	0.005682	0.014469	4	15	17	14	19
57	19	402	623	1121.01	600.925	0.008371	0.061946	4	17	18	21	20
57	20	474	636	1688.93	1615.07	0.029003	0.220548	3	19	21	24
57	21	468	575	1211.73	385.99	0.021196	0.153313	5	19	17	22	24	20
57	22	502	532	626.326	957.38	0.055009	0.040507	6	21	24	17	16	23	8
57	23	546	562	978.863	1573.27	0.033169	0.203453	6	24	25	22	37	26	8
57	24	530	642	1101.01	806.725	0.047051	0.145549	5	21	20	22	23	25
57	25	595	640	470.455	173.728	0.209389	0.769873	5	24	26	28	27	23
57	26	608	588	1686.53	1475.59	0.081781	0.174779	6	36	29	28	25	23	37
57	27	675	661	1988.47	1463.41	0.239253	0.429446	2	28	25
57	28	675	613	1009.7	1308.89	0.062167	0.209813	4	29	26	27	25
57	29	675	543	1130.02	727.676	0.014687	0.101069	5	36	32	30	26	28
57	30	725	527	740.604	244.189	0.051487	0.452803	3	29	32	31
57	31	772	540	1479.06	1645.64	0.041616	0.24273	3	30	32	33
57	32	708	479	1107.55	1138.31	0.028866	0.089989	6	33	34	36	29	30	31
57	33	723	424	2028.57	1230.1	0.108276	0.030739	4	11	34	32	31
57	34	664	429	664.872	825.025	0.071215	0.045397	6	10	11	33	32	35	36
57	35	606	450	924.336	350.835	0.011583	0.159663	6	10	34	36	8	9	37
57	36	634	495	1371.12	1415.09	0.02728	0.098567	6	34	32	35	37	26	29
57	37	584	511	1067.54	747.101	0.011401	0.076079	5	36	23	8	35	26
58	1	337	486	3508.5	2428.67	0.111123	0.065428	3	2	15	3
58	2	408	479	1461.77	1131.4	0.057046	0.038364	5	1	14	4	3	15
58	3	432	381	1293.18	1248.58	0.03228	0.017284	6	2	1	5	6	8	4
58	4	483	468	1254.82	1066.12	0.010718	0.003187	8	2	3	8	9	11	12	13	14
58	5	480	305	1315.93	958.589	7.1e-05	0.008464	3	3	6	7
58	6	510	347	1350.04	1187.12	0.000285	0.002237	5	3	5	7	8	9
58	7	556	308	1332.91	1100.46	3.1e-05	0.002338	2	6	5
58	8	518	400	1446.98	1260.87	0.001954	0.001984	4	3	4	6	9
58	9	568	415	1361.56	1139.71	0.000691	0.000836	5	4	6	8	10	11
58	10	642	377	1398.44	1156.96	0.001236	0.000785	2	9	11
58	11	578	464	1251.1	1057.42	0.009338	0.003132	4	4	10	9	12
58	12	574	514	1908.79	1330.11	0.014372	0.005865	5	4	11	13	16	17
58	13	537	543	1650.51	1154.38	0.006602	0.001828	4	4	12	16	14
58	14	459	563	1853.89	1222.61	0.017376	0.011391	6	2	15	4	16	13	18
58	15	380	560	3275.32	2153.42	0.061583	0.047098	3	2	1	14
58	16	535	589	1963.99	1269.64	0.001849	0.002582	5	12	13	14	18	17
58	17	584	620	2042.81	1589.11	0.001125	0.004966	5	18	16	12	20	19
58	18	505	644	1751.75	1366.82	0.002554	0.0017	5	14	16	17	19	21
58	19	545	708	2049.18	1373.43	0.001128	0.001807	6	17	18	20	23	22	21
58	20	609	716	2031.41	1474.14	2.4e-05	0.00067	3	17	19	23
58	21	474	737	1853.53	1461.29	0.001949	0.000995	3	19	18	22
58	22	499	797	2117.55	1593.67	0.001222	0.002231	3	19	21	23
58	23	566	793	2065.25	1476.31	6e-05	0.000696	3	19	20	22
59	1	359	863	338.845	133.892	0.001604	0.457989	2	2	3
59	2	412	797	349.378	662.05	0.183498	0.149967	4	11	10	3	1
59	3	484	823	384.64	610.462	0.143365	0.145383	4	4	10	2	1
59	4	518	789	1270.95	1088.42	0.120847	0.02165	4	5	3	10	6
59	5	583	755	1319.79	1087.3	0.114275	0.01101	2	6	4
59	6	551	715	439.253	772.602	0.162474	0.076749	6	7	9	8	5	4	10
59	7	626	615	515.716	196.841	0.090662	0.387023	5	17	8	6	19	20
59	8	537	647	1512.8	1079.92	0.105623	0.082328	8	17	14	12	9	15	7	6	13
59	9	507	686	410.352	629.156	0.245825	0.054003	5	11	8	12	6	10
59	10	474	746	1355.48	1185.42	0.192754	0.043206	6	11	4	6	9	3	2
59	11	415	729	1459.13	1123.79	0.172673	0.029221	4	12	2	10	9
59	12	436	666	1553.8	1146.15	0.067055	0.018185	5	8	13	14	11	9
59	13	437	645	1542.66	1556.83	2.9e-05	0.015709	3	12	14	8
59	14	405	614	1535.34	1340.9	0.000925	0.005323	4	8	13	12	15
59	15	449	568	1336.5	1167.75	0.004839	0.001552	4	17	8	16	14
59	16	425	521	1657.13	1127.05	0.014969	0.001762	3	18	17	15
59	17	530	582	1153.08	1077.82	0.033504	0.109853	5	18	16	15	8	7
59	18	505	486	1296.22	962.936	0.079345	0.178414	5	24	19	20	16	17
59	19	549	485	1096.46	957.871	0.068184	0.258785	3	20	18	7
59	20	570	412	545.444	269.054	0.042571	0.116497	6	24	19	18	21	22	7
59	21	638	377	472.139	189.283	0.010168	0.010613	3	20	22	23
59	22	647	305	647.181	233.74	0.035029	0.057163	6	25	24	21	23	20	26
59	23	733	290	578.753	194.115	0.005087	0.003314	2	22	21
59	24	530	328	423.369	167.15	0.114527	0.246344	5	27	25	22	20	18
59	25	564	242	1030.31	606.994	0.095307	0.21865	5	27	28	26	22	24
59	26	621	220	302.819	101.459	0.204557	0.418779	3	25	22	28
59	27	481	205	1005.78	560.031	0.038503	0.07205	4	29	28	25	24
59	28	534	154	896.269	535.027	0.057709	0.132978	4	29	27	25	26
59	29	475	129	797.248	440.622	0.006384	0.008977	2	28	27
60	1	466	282	1454.04	1187.49	0.023586	0.078919	5	26	27	2	3	4
60	2	465	346	1482.05	845.617	0.030825	0.061166	4	28	1	27	3
60	3	521	343	1547.07	1398.64	0.004298	0.025464	5	28	1	2	4	6
60	4	581	355	1360.78	1165.85	0.002504	0.003992	4	3	1	5	6
60	5	618	413	1444.04	1324.99	0.005136	0.016754	3	7	4	6
60	6	545	402	1148.68	967.421	0.029626	0.052748	6	7	28	3	5	4	29
60	7	578	465	1695.65	898.151	0.059703	0.0544	5	8	5	6	29	9
60	8	598	537	1084.01	1120.51	0.029525	0.004389	3	9	10	7
60	9	546	519	1542.52	1014.31	0.068711	0.102133	6	8	7	30	29	10	14
60	10	557	589	1586.39	1009.09	0.030985	0.002692	4	8	9	11	14
60	11	560	657	881.059	918.009	0.020168	0.001616	4	13	14	10	12
60	12	494	738	905.406	1026.46	0.00356	0.001459	2	11	13
60	13	469	685	1097.46	971.699	0.009345	0.001367	5	11	12	14	15	16
60	14	484	581	1056.21	832.195	0.019943	0.037743	7	9	11	10	13	22	15	30
60	15	431	668	841.495	899.422	0.028188	0.00551	5	13	18	22	14	16
60	16	381	711	1482.64	973.661	0.020296	0.01292	4	13	17	18	15
60	17	320	690	1461.28	1558.94	0.001446	0.027068	2	16	18
60	18	367	626	1292.17	1207	0.010353	0.008694	6	17	16	15	22	21	19
60	19	273	627	1402.3	1422.92	0.015326	0.015609	2	21	18
60	20	301	514	902.576	1013.08	0.009507	0.000544	3	22	21	23
60	21	290	562	944.935	980.836	0.01458	0.009246	4	22	18	19	20
60	22	385	548	1190.4	1101.96	0.026958	0.088332	8	18	15	14	30	31	23	20	21
60	23	359	458	1181.47	990.075	0.021065	0.054636	5	22	20	24	28	31
60	24	354	397	1185.18	1026.28	0.022065	0.068332	4	23	28	27	25
60	25	319	351	1410.94	1366.3	0.037565	0.162038	3	24	27	26
60	26	368	308	1353.6	718.564	0.032161	0.082113	3	25	27	1
60	27	393	348	665.21	322.718	0.108982	0.241083	6	28	24	25	26	1	2
60	28	462	410	1636.14	869.424	0.074605	0.08349	8	23	31	29	6	3	2	27	24
60	29	514	460	568.021	297.389	0.120232	0.165798	6	7	9	31	28	30	6
60	30	488	515	594.162	277.525	0.0653	0.18101	5	9	14	22	31	29
60	31	448	460	637.909	300.936	0.063175	0.15976	5	22	23	30	29	28
61	1	258	857	1382.42	1461.45	0.005328	0.000108	2	3	2
61	2	224	795	1402.94	1499.25	0.004308	0.000713	3	3	1	5
61	3	286	797	1090.47	1429.32	0.012477	0.000841	4	1	2	5	28
61	4	361	751	1785.01	1957.8	0.00242	0.003878	2	28	6
61	5	251	726	1308.87	1367.85	0.008039	0.008903	4	2	3	6	28
61	6	287	677	1822.07	2023.52	0.006744	0.014233	4	5	7	28	4
61	7	316	615	1879.53	1491.46	0.026476	0.016775	3	6	10	8
61	8	375	594	2606.29	2020.3	0.095063	0.041259	3	7	9	10
61	9	429	581	1186.63	1267.98	0.074058	0.035248	4	8	10	11	12
61	10	367	512	1073.91	1120.8	0.064319	0.03579	5	7	8	9	13	11
61	11	455	498	2323.62	2280.74	0.069313	0.088301	5	10	9	12	19	13
61	12	499	540	2389.52	1916.57	0.047972	0.081226	4	11	9	20	19
61	13	403	430	1073.2	1115.12	0.037875	0.025396	5	10	19	18	14	11
61	14	403	349	1502.76	1114.18	0.008542	0.006738	3	18	13	15
61	15	451	303	1693.54	1245.26	0.004897	0.006027	4	18	14	16	17
61	16	507	269	1377.7	981.24	0.00417	0.006298	3	15	27	17
61	17	542	337	1366.16	1081.11	0.003129	0.013881	7	15	18	19	24	27	16	22
61	18	491	391	1645.61	1515.9	0.008874	0.024976	5	19	15	14	13	17
61	19	495	435	1498.14	860.925	0.015435	0.055312	7	12	11	13	18	17	22	20
61	20	541	508	1370.98	749.607	0.015283	0.042676	4	12	19	22	21
61	21	601	511	1440.34	738.848	0.002921	0.000495	3	20	22	23
61	22	574	435	1275.93	801.229	0.00197	0.003649	6	19	20	21	23	24	17
61	23	640	446	1213.61	763.718	0.002572	0.000938	4	21	22	24	25
61	24	620	372	1409.06	733.231	0.003504	0.007475	5	23	25	22	17	27
61	25	690	381	1189.43	862.644	0.004976	0.008259	3	23	26	24
61	26	741	403	1487.56	1164.67	0.009435	0.016996	1	25
61	27	605	304	1181.33	816.014	0.004769	0.007832	3	24	17	16
61	28	322	770	1522.8	1602.78	0.009047	0.006253	4	4	3	5	6
62	1	188	452	1427.69	1184.37	0.001992	0.002196	3	8	3	2
62	2	231	341	1261.17	1025.97	0.000982	0.004733	3	3	4	1
62	3	287	360	1269.8	1292.93	0.002953	0.005562	6	5	7	8	1	2	4
62	4	336	295	1278.43	1061.85	0.000583	0.002533	3	5	3	2
62	5	383	353	1405.94	1042.58	0.002605	0.007026	5	6	11	4	3	7
62	6	453	376	1610.63	1351.17	0.011428	0.006873	3	12	5	11
62	7	371	440	1639.58	1235.23	0.007737	0.002052	5	5	3	8	9	11
62	8	294	421	1357.18	1091.82	0.002086	0.002458	4	7	9	1	3
62	9	376	501	1411.06	1137.63	0.003222	0.002507	5	7	11	10	8	14
62	10	330	536	1342.36	1108.39	0.00047	0.000128	1	9
62	11	437	465	1289	1284.76	0.014608	0.006609	7	14	13	5	7	9	6	12
62	12	494	418	2256.43	1648.47	0.031257	0.007532	3	13	6	11
62	13	548	457	1731.98	1440.86	0.016797	0.01084	4	15	14	11	12
62	14	487	520	1126.57	925.652	0.032541	0.047811	6	15	11	13	16	23	9
62	15	591	508	1949.58	1519.42	0.029314	0.022764	4	17	16	13	14
62	16	619	560	1929.47	1594.62	0.024026	0.028522	5	22	17	15	23	14
62	17	705	551	1120.46	938.625	0.041224	0.043066	4	18	22	16	15
62	18	725	516	1665.07	1714.78	0.012012	0.024363	3	19	20	17
62	19	783	506	1542.29	1468.41	0.006201	0.004061	2	18	20
62	20	749	589	1969.91	1685.42	0.006608	0.008223	4	18	19	21	22
62	21	683	666	1897.34	1745.47	0.003444	0.017333	2	20	22
62	22	635	620	1573.16	1138.54	0.010006	0.030547	6	21	24	23	16	17	20
62	23	532	583	1744.15	2051.99	0.011081	0.051488	4	22	24	16	14
62	24	530	632	2030.51	1649.69	0.008321	0.01746	2	22	23
63	1	723	514	2020.89	1761.86	0.001771	0.001381	2	2	4
63	2	668	509	1841.52	1976.47	0.009465	0.017789	4	3	1	4	12
63	3	637	478	1263.38	1145.42	0.036897	0.052533	6	12	2	4	5	11	6
63	4	715	453	2234.93	1696.38	0.020717	0.009745	4	2	1	3	5
63	5	666	389	1727.4	1436.51	0.007772	0.003807	4	4	3	6	7
63	6	622	418	1687.25	1419.47	0.031338	0.05983	5	5	7	11	10	3
63	7	607	358	1714.06	1496.52	0.002839	0.002167	4	5	8	10	6
63	8	565	300	1699.4	1351.92	0.015552	0.007107	4	7	10	9	24
63	9	518	265	1058.41	1102.77	0.062685	0.024107	3	8	24	25
63	10	563	415	2189.04	1785.48	0.037164	0.0623	7	12	7	11	6	24	8	23
63	11	587	465	740.386	419.742	0.150266	0.301257	4	12	6	3	10
63	12	570	510	2060.49	1605.95	0.070994	0.105044	8	13	14	23	11	10	3	15	2
63	13	536	555	2122.03	1632.34	0.105214	0.136807	4	15	16	14	12
63	14	493	496	566.268	332.398	0.258027	0.39115	4	13	12	23	16
63	15	553	618	1693.34	1537.46	0.013191	0.015255	4	17	16	13	12
63	16	471	549	1097.82	892.258	0.072336	0.08994	7	21	17	15	13	22	14	23
63	17	455	621	1780.03	1783.04	0.014745	0.022261	5	21	19	18	16	15
63	18	399	633	2280.28	2319.97	0.005804	0.008215	2	19	17
63	19	396	594	2247.73	2030.1	0.006251	0.003387	4	21	17	20	18
63	20	371	566	1704.08	1904.83	0.012716	0.001703	2	21	19
63	21	392	531	2168.87	1692.3	0.022365	0.014885	6	30	20	19	22	16	17
63	22	429	469	2310.61	1848.74	0.045776	0.026281	6	30	21	23	28	29	16
63	23	477	441	2022.32	1517.92	0.052474	0.06464	8	12	24	10	14	22	28	27	16
63	24	511	359	2083.03	1565.55	0.019511	0.006836	5	10	9	8	23	27
63	25	463	308	1854.33	1761.17	0.034857	0.020702	2	9	27
63	26	378	288	2335.7	2060	0.062844	0.043661	2	27	32
63	27	424	349	2345.29	1794.76	0.032978	0.013739	7	24	23	25	26	28	31	32
63	28	405	389	1315.51	1199.81	0.033515	0.021862	5	23	27	29	31	22
63	29	381	426	1262.13	1499.39	0.019193	0.005613	5	33	30	31	28	22
63	30	373	466	1481.29	1564.65	0.023938	0.004244	4	33	21	22	29
63	31	362	374	1646.03	1709.76	0.026117	0.018061	5	33	27	32	29	28
63	32	334	333	1032.52	1058.01	0.07342	0.04615	4	33	31	27	26
63	33	332	393	1020.31	1239.66	0.019479	0.01032	4	32	31	29	30
64	1	779	227	1143.63	942.923	0.09098	0.03369	3	6	2	5
64	2	705	237	2033.69	1348.75	0.027085	0.009916	3	1	5	3
64	3	630	277	1609.2	1191.36	0.015939	0.004912	3	2	5	4
64	4	587	344	1639.5	1122.35	0.015151	0.009953	4	7	3	5	8
64	5	694	316	2512.11	1519.43	0.033201	0.012473	6	7	6	1	2	3	4
64	6	758	339	2313.67	1441.4	0.031648	0.011985	3	7	5	1
64	7	652	410	2339.67	1574.03	0.015371	0.009055	6	9	11	8	4	5	6
64	8	567	407	1466.69	1081.62	0.018969	0.018727	6	7	4	29	30	28	11
64	9	667	465	1758.17	1399.19	0.005602	0.004681	3	11	7	10
64	10	731	499	1634.08	1094.58	0.00359	0.009347	4	13	11	12	9
64	11	603	519	1840.54	1423.87	0.006479	0.004386	7	9	12	10	7	8	28	14
64	12	649	584	1608.16	1380.72	0.004569	0.006689	6	18	17	13	11	10	14
64	13	730	557	1288.76	969.028	0.011982	0.0099	4	17	16	12	10
64	14	565	584	1349	1369.67	0.011238	0.001559	7	18	11	12	15	24	27	28
64	15	564	635	1366.74	1413.53	0.008952	0.069386	4	18	14	24	20
64	16	763	612	897.33	949.273	0.03546	0.00764	2	17	13
64	17	695	638	1471.97	1260.89	0.013317	0.007656	4	18	12	13	16
64	18	640	668	1319.47	1181.63	0.005953	0.040306	6	19	20	15	14	12	17
64	19	618	742	995.411	787.994	0.007664	0.050861	2	20	18
64	20	554	694	1039.01	427.086	0.019421	0.196524	5	19	18	15	24	21
64	21	503	710	951.429	1226.23	0.031364	0.08322	3	20	24	22
64	22	460	762	1003.3	778.007	0.039198	0.059693	3	21	24	23
64	23	414	696	1575.62	1546.48	0.021068	0.123053	3	24	25	22
64	24	463	645	1913.61	1308.74	0.038422	0.059887	9	14	15	20	21	22	23	25	26	27
64	25	402	633	1160.33	462.435	0.020783	0.190258	5	24	23	50	49	26
64	26	436	581	1661	874.489	0.03117	0.040299	5	24	25	49	48	27
64	27	489	561	1718.55	1630.05	0.025437	0.02726	7	14	24	26	28	45	48	46
[truncated: 1,076 more rows]

## Sheet: Day-3
Colony #	Cell #	Center position		Intensity		Dissimilarity		Count of	Cell # connected
		X (pixels)	Y (pixels)	Venus	mKate2	Venus	mKate2	Connections
1	1	484	276	31.9413	228.897	1.51997	0.16255	1	2
1	2	420	300	546.039	579.181	0.508327	0.055345	3	3	1	4
1	3	364	303	616.996	605.243	0.716519	0.027391	5	5	6	8	4	2
1	4	402	364	608.244	658.669	0.001267	0.003333	4	3	2	9	8
1	5	307	259	29.5956	391.806	0.870635	0.025242	2	3	6
1	6	299	310	27.1843	296.04	1.3027	0.044076	4	3	8	7	5
1	7	259	350	511.566	303.257	0.787236	0.019762	4	8	12	11	6
1	8	326	367	569.863	532.28	0.565965	0.029857	6	3	4	9	6	7	11
1	9	405	414	674.812	632.902	0.798943	0.036045	4	4	8	11	10
1	10	448	474	46.2547	349.719	0.8363	0.024431	3	11	9	14
1	11	345	450	29.8645	341.407	1.16126	0.018777	7	8	9	10	13	14	12	7
1	12	232	425	520.398	407.971	0.751148	0.015865	4	15	13	11	7
1	13	300	475	32.0925	290.147	1.09668	0.013448	4	14	11	15	12
1	14	318	548	527.758	422.942	1.03812	0.016446	4	10	13	11	15
1	15	243	558	510.131	297.083	0.48112	0.014204	3	13	14	12
2	1	553	380	47.4783	91.4776	0.530812	0.22908	3	2	9	10
2	2	491	416	60.3323	123.335	0.338204	0.112092	4	9	5	3	1
2	3	432	421	47.1814	141.201	0.00804	0.00551	3	5	2	4
2	4	336	409	49.0672	108.821	0.004606	0.014841	2	5	3
2	5	424	484	60.9886	146.777	0.436522	0.10791	6	6	4	3	9	8	2
2	6	363	537	34.9185	125.017	0.625285	0.125505	3	7	8	5
2	7	410	642	40.6134	113.119	1.1422	0.308117	3	12	8	6
2	8	452	546	775.339	507.059	0.935531	0.21767	5	12	7	6	5	9
2	9	510	488	859.115	550.785	0.974578	0.273704	6	12	5	8	2	1	10
2	10	593	481	46.1065	162.687	0.813781	0.162301	4	11	12	1	9
2	11	673	498	40.1714	136.06	0.601704	0.136443	3	13	10	12
2	12	536	549	878.026	574.403	1.13232	0.288897	6	13	11	10	9	8	7
2	13	604	599	48.7262	105.648	0.791963	0.276408	2	12	11
3	1	317	304	421.889	386.107	0.010191	0.021326	3	33	17	2
3	2	395	268	622.895	449.951	0.01892	0.014356	4	1	3	4	17
3	3	451	194	438.401	337.001	0.013914	0.028335	2	2	4
3	4	498	253	512.143	536.903	0.004861	0.014381	4	2	17	3	5
3	5	568	248	609.892	569.525	0.013265	0.023732	5	17	18	4	6	16
3	6	645	214	495.787	554.303	0.005768	0.034945	3	5	7	16
3	7	703	246	426.552	342.357	0.001917	0.011553	4	15	6	16	8
3	8	742	287	373.34	368.231	0.003486	0.001123	4	7	9	14	15
3	9	805	317	373.565	332.51	0.007684	0.011799	4	8	10	14	11
3	10	752	389	367.467	282.216	0.010677	0.022901	4	9	14	11	13
3	11	819	429	534.195	525.391	0.013976	0.042117	4	10	9	13	12
3	12	817	496	509.304	690.52	0.001478	0.055388	3	11	22	13
3	13	706	458	454.333	327.641	0.007099	0.038788	9	10	14	11	22	12	19	21	23	20
3	14	678	400	450.121	353.165	0.003604	0.015781	6	8	10	9	13	15	19
3	15	638	332	431.859	340.03	0.001168	0.019054	5	16	7	8	14	19
3	16	596	322	421.668	314.024	0.005896	0.041206	6	5	19	18	15	6	7
3	17	459	340	463.211	676.474	0.005421	0.047555	7	33	1	2	4	18	5	31
3	18	518	392	471.39	348.631	0.003646	0.036172	6	17	5	19	16	31	29
3	19	580	421	470.462	685.198	0.002775	0.079344	8	16	18	13	14	15	20	27	29
3	20	606	477	602.308	467.139	0.014622	0.025466	7	19	27	21	23	26	28	13
3	21	658	489	345.144	340.549	0.036363	0.009562	2	13	20
3	22	780	558	465.231	418.623	0.011343	0.027433	4	12	24	23	13
3	23	690	548	620.866	573.003	0.024847	0.04739	5	24	22	13	20	26
3	24	753	632	316.444	276.269	0.072129	0.182599	5	25	62	22	26	23
3	25	679	646	519.179	795.418	0.027389	0.107431	4	61	24	62	26
3	26	625	599	533.993	964.713	0.016527	0.149616	9	24	20	23	25	28	50	56	57	61
3	27	555	506	480.924	461.434	0.004595	0.01275	4	20	29	28	19
3	28	538	560	512.525	500.868	0.004017	0.024511	6	26	50	29	27	36	20
3	29	495	489	391.564	332.593	0.005918	0.032903	7	31	30	36	28	27	19	18
3	30	444	486	398.306	626.095	0.002999	0.05018	4	37	31	29	36
3	31	421	447	448.579	357.893	0.00346	0.021398	8	37	35	32	17	33	18	30	29
3	32	368	423	599.129	480.343	0.012732	0.00776	4	34	35	33	31
3	33	324	373	405.635	372.361	0.013875	0.018141	5	34	1	17	32	31
3	34	269	423	624.673	472.518	0.018331	0.003221	4	39	35	32	33
3	35	341	476	500.415	428.821	0.003946	0.002969	6	39	34	37	38	32	31
3	36	447	549	447.842	377.611	0.002399	0.014587	6	50	37	29	28	49	30
3	37	373	539	480.8	459.59	0.001907	0.006202	8	45	48	49	36	30	31	38	35
3	38	322	522	476.707	484.632	0.000601	0.003477	6	43	39	41	37	45	35
3	39	245	474	423.317	493.413	0.009315	0.004505	5	40	34	41	38	35
3	40	163	477	508.387	480.218	0.004771	0.010316	3	42	41	39
3	41	264	535	487.451	361.476	0.0018	0.012014	5	43	42	40	39	38
3	42	205	578	415.632	360.22	0.006	0.008761	3	43	40	41
3	43	240	628	493.437	457.035	0.001493	0.005247	6	44	42	46	41	45	38
3	44	248	672	482.195	548.438	0.002705	0.023015	3	47	43	45
3	45	329	609	462.642	512.337	0.001609	0.012093	6	47	44	43	48	37	38
3	46	161	617	442.177	492.244	0.002269	0.001039	1	43
3	47	301	687	394.016	309.264	0.008836	0.042745	5	52	53	44	45	48
3	48	394	638	405.832	375.043	0.009867	0.04331	6	52	47	51	49	45	37
3	49	427	592	511.091	495.179	0.003036	0.024847	5	50	51	48	37	36
3	50	521	627	476.451	370.404	0.005405	0.054076	7	55	26	56	51	49	36	28
3	51	454	666	529.13	945.362	0.01455	0.107544	6	55	52	50	49	48	54
3	52	373	732	592.765	630.559	0.02918	0.055215	5	53	54	51	48	47
3	53	322	732	394.307	332.898	0.015673	0.038991	2	52	47
3	54	420	749	347.845	449.735	0.028947	0.04188	3	55	52	51
3	55	502	741	341.631	448.986	0.011828	0.026881	5	58	54	51	56	50
3	56	557	689	379.4	370.384	0.007346	0.03633	5	58	55	26	57	50
3	57	625	733	366.844	366.69	0.040323	0.075305	6	61	60	59	58	26	56
3	58	539	789	337.214	335.924	0.031384	0.035798	4	59	55	56	57
3	59	578	838	752.555	755.92	0.073227	0.076781	3	60	57	58
3	60	657	814	801.786	923.537	0.051388	0.090558	5	63	62	61	57	59
3	61	691	709	339.787	278.566	0.067748	0.210861	5	62	25	57	60	26
3	62	742	775	769.865	922.514	0.061063	0.112406	5	63	60	61	24	25
3	63	790	858	732.467	707.807	0.001005	0.013294	2	60	62
4	1	438	248	446.393	344.043	0.004257	0.032147	3	5	4	2
4	2	575	250	412.089	210.749	0.002285	0.022065	3	1	4	3
4	3	673	371	388.816	291.992	0.003783	0.014559	3	19	4	2
4	4	519	376	350.097	225.292	0.011806	0.021806	8	7	5	1	2	8	18	3	19
4	5	400	303	468.178	254.081	0.009762	0.006355	4	6	7	4	1
4	6	346	353	331.04	243.962	0.020545	0.003011	3	8	5	7
4	7	449	400	462.408	299.266	0.008956	0.007922	4	8	6	4	5
4	8	424	470	450.511	260.883	0.004744	0.021607	7	11	10	9	7	6	4	18
4	9	341	513	494.318	396.038	0.00088	0.016433	2	11	8
4	10	467	565	476.93	427.404	0.008818	0.02651	6	15	11	12	16	18	8
4	11	361	580	481.245	395.436	0.008568	0.01326	5	12	13	9	8	10
4	12	385	671	411.749	264.967	0.028803	0.033585	5	14	15	13	11	10
4	13	260	678	750.673	441.559	0.050302	0.04482	3	14	12	11
4	14	410	888	459.106	227.48	0.030345	0.053189	3	12	13	15
4	15	468	689	740.911	422.334	0.058448	0.044494	4	14	16	10	12
4	16	551	626	372.918	235.07	0.050493	0.059816	4	15	10	17	18
4	17	627	637	752.623	408.703	0.058156	0.02698	4	19	18	16	21
4	18	561	490	462.027	392.156	0.011452	0.023491	6	10	8	4	19	17	16
4	19	673	466	481.596	371.511	0.013554	0.018421	5	18	3	17	21	4
4	20	821	633	517.855	227.286	0.005872	0.001249	1	21
4	21	731	532	434.091	246.553	0.021675	0.027045	3	19	17	20
5	1	592	297	278.587	746.964	8.5e-05	0.00019	1	3
5	2	524	352	232.615	381.103	0.008347	0.070532	4	4	5	3	6
5	3	562	347	284.549	723.606	0.004463	0.033725	4	2	6	7	1
5	4	461	366	275.037	667.443	0.007921	0.034027	3	12	5	2
5	5	471	412	297.198	846.034	0.004443	0.059499	5	12	4	2	11	6
5	6	532	400	289.794	550.082	0.004203	0.016808	5	2	3	7	11	5
5	7	587	425	225.91	448.912	0.010727	0.014005	6	3	6	8	9	10	11
5	8	625	444	271.644	391.879	0.00641	0.003482	1	7
5	9	593	493	270.506	347.416	0.010073	0.025382	3	7	17	10
5	10	550	481	305.752	596.169	0.012705	0.03673	5	7	11	15	9	17
5	11	503	456	293.176	500.069	0.004277	0.011759	6	12	10	7	6	5	15
5	12	455	493	372.44	441.408	0.020484	0.023647	6	13	14	11	5	4	15
5	13	421	541	243.768	359.499	0.011541	0.016381	3	16	14	12
5	14	462	534	249.35	489.821	0.007894	0.006895	4	13	12	16	15
5	15	520	518	266.953	595.302	0.007792	0.023581	6	11	12	10	17	16	14
5	16	488	563	258.392	510.324	0.002984	0.02179	6	20	13	19	17	14	15
5	17	547	542	193.348	280.078	0.031116	0.057129	6	15	9	18	19	16	10
5	18	556	607	353.058	439.465	0.035325	0.015846	3	20	17	19
5	19	515	591	271.93	364.075	0.009303	0.01053	4	20	18	16	17
5	20	481	654	245.802	390.943	0.009042	0.005644	3	18	19	16
6	1	490	116	505.784	506.616	0.004083	0.027095	1	2
6	2	496	207	585.948	740.091	0.021865	0.033042	2	1	3
6	3	509	249	370.46	469.708	0.029281	0.024178	4	2	4	6	10
6	4	558	275	222.608	331.78	0.039322	0.010422	4	3	6	7	5
6	5	567	312	460.674	455.174	0.055861	0.01245	3	7	4	8
6	6	473	310	264.14	336.157	0.029354	0.010759	6	3	4	10	11	12	7
6	7	506	373	252.932	333.129	0.03064	0.01186	6	4	5	8	6	16	12
6	8	572	421	465.074	444.193	0.04165	0.015588	4	7	16	5	9
6	9	559	470	339.754	315.83	0.0306	0.025278	5	8	16	18	17	15
6	10	418	288	448.936	358.319	0.020091	0.006132	3	6	11	3
6	11	407	357	465.565	413.012	0.016218	0.005938	4	6	12	10	13
6	12	445	395	406.408	516	0.023691	0.029162	7	6	7	11	13	14	15	16
6	13	371	416	491.437	464.483	0.015371	0.011164	4	11	12	14	26
6	14	421	504	289.538	294.806	0.038464	0.031612	7	12	15	13	25	26	24	23
6	15	459	473	497.347	394.973	0.030999	0.011777	6	12	18	16	9	14	23
6	16	499	443	244.456	309.353	0.048512	0.017286	5	7	12	8	9	15
6	17	576	528	606.04	562.227	0.03064	0.024879	3	9	19	18
6	18	511	530	483.251	477.452	0.006976	0.009068	5	9	17	15	23	19
6	19	547	576	440.93	464.55	0.00585	0.004523	4	17	23	20	18
6	20	550	607	484.892	373.561	0.00817	0.035783	5	23	22	19	33	21
6	21	610	656	377.779	264.487	0.004007	0.069937	4	22	20	37	38
6	22	521	659	340.606	848.493	0.008307	0.217674	5	32	37	33	20	21
6	23	463	569	474.759	516.512	0.020459	0.027155	7	15	24	14	18	19	20	33
6	24	393	569	235.449	285.859	0.063998	0.02212	6	25	27	14	23	33	28
6	25	347	530	479.615	408.288	0.036215	0.011966	4	26	14	24	27
6	26	328	476	451.785	432.084	0.013115	0.009719	3	13	25	14
6	27	311	593	451.973	357.774	0.042176	0.004858	4	25	29	28	24
6	28	354	647	381.312	411.655	0.017134	0.03126	7	27	33	24	29	30	31	32
6	29	235	702	233.398	315.835	0.046182	0.011893	3	27	28	30
6	30	312	782	296.234	228.98	0.00615	0.021773	4	28	29	31	34
6	31	376	731	326.749	257.741	0.001962	0.012566	4	28	30	32	34
6	32	435	706	315.202	228.075	0.011846	0.069533	7	28	31	34	33	22	37	36
6	33	441	626	420.862	351.121	0.016032	0.037253	6	23	24	28	32	22	20
6	34	390	811	300.771	225.121	0.01152	0.0128	5	31	30	35	36	32
6	35	449	835	325.081	277.383	0.012049	0.010978	4	34	42	40	36
6	36	492	757	515.387	381.048	0.032635	0.034996	6	34	40	35	39	37	32
6	37	539	708	409.53	279.379	0.005917	0.045712	6	32	22	21	38	36	39
6	38	670	753	406.64	277.132	0.001609	0.005052	4	21	37	39	43
6	39	589	787	348.206	210.722	0.007269	0.031948	6	38	43	41	36	40	37
6	40	515	826	383.523	325.516	0.00731	0.015672	5	41	42	35	36	39
6	41	550	874	385.099	298.862	0.003881	0.011535	4	43	39	40	42
6	42	456	919	294.487	215.892	0.009526	0.021199	3	41	35	40
6	43	673	852	379.992	329.401	0.00078	0.015019	3	38	39	41
7	1	516	771	510.54	491.827	0.11911	0.047218	3	3	2	36
7	2	511	689	436.345	489.049	0.149524	0.067209	6	3	1	36	5	23	35
7	3	439	713	418.28	417.898	0.005206	0.051688	4	4	5	2	1
7	4	346	684	435.547	171.528	0.006219	0.083285	3	6	5	3
7	5	407	617	322.735	252.975	0.02056	0.042751	6	4	3	6	22	23	2
7	6	309	579	399.614	317.919	0.005792	0.028131	4	4	7	22	5
7	7	268	515	405.435	303.209	0.008302	0.019841	4	22	9	8	6
7	8	164	484	339.331	274.036	0.004097	0.012742	2	9	7
7	9	248	435	304.449	192.457	0.024858	0.087163	4	22	10	8	7
7	10	319	421	446.333	444.44	0.008472	0.036093	4	12	22	11	9
7	11	312	355	488.378	463.429	0.000983	0.007787	2	12	10
7	12	360	385	465.408	348.754	0.001951	0.012146	5	14	13	11	10	22
7	13	413	278	385.729	277.422	0.011906	0.021286	3	14	15	12
7	14	414	428	464.848	419.894	0.009159	0.02434	7	16	26	23	22	12	13	15
7	15	471	338	273.073	197.8	0.047987	0.090715	3	16	13	14
7	16	505	370	497.978	473.464	0.021764	0.050157	5	17	27	26	15	14
7	17	584	368	322.137	244.385	0.031133	0.073993	5	28	16	27	18	20
7	18	663	392	412.777	375.91	0.017622	0.057825	3	19	28	17
7	19	716	406	609.691	816.706	0.023336	0.100124	5	29	21	20	18	28
7	20	718	239	428.487	366.618	0.019406	0.076013	2	19	17
7	21	761	431	364.537	330.447	0.03177	0.083354	2	29	19
7	22	357	520	520.203	475.093	0.016691	0.042944	8	14	12	10	9	7	6	5	23
7	23	446	554	464.395	331.539	0.063166	0.062014	7	14	5	35	24	26	2	22
7	24	499	562	539.189	548.975	0.086492	0.063105	4	25	35	23	26
7	25	552	537	478.761	332.128	0.080579	0.112745	7	28	31	35	24	26	27	30
7	26	487	472	433.974	339.662	0.003787	0.017392	6	25	16	27	14	24	23
7	27	562	441	523.908	510.742	0.010679	0.034099	5	28	25	16	26	17
7	28	627	468	534.399	540.788	0.017311	0.039795	7	29	19	27	17	18	30	25
7	29	712	537	477.049	426.532	0.020235	0.047361	6	34	32	30	28	19	21
7	30	651	542	904.429	888.526	0.051587	0.068326	5	29	28	31	32	25
7	31	610	590	945.097	861.051	0.060296	0.043511	5	33	32	30	25	35
7	32	663	591	535.373	700.053	0.029107	0.045262	5	34	29	31	33	30
7	33	633	637	584.799	631.198	0.131696	0.058004	5	36	34	31	32	35
7	34	721	655	362.254	279.352	0.157206	0.174227	4	36	33	32	29
7	35	542	635	2024.79	1191.84	0.282314	0.139439	7	36	31	33	25	23	24	2
7	36	602	710	1974.95	1152.04	0.319427	0.144445	5	1	2	35	33	34
8	1	57	269	54.401	301.333	0.776557	0.018202	2	2	7
8	2	93	247	445.705	451.897	0.348153	0.082043	5	7	3	4	1	6
8	3	59	175	230.338	145.971	0.231373	0.145734	2	2	4
8	4	185	139	55.6506	245.039	0.771266	0.052259	3	2	3	5
8	5	273	185	634.236	378.172	0.381514	0.019448	3	6	4	9
8	6	229	270	510.216	535.132	0.007417	0.038092	4	7	2	5	9
8	7	191	362	383.171	254.304	0.131148	0.054037	6	2	1	6	9	10	8
8	8	252	397	493.753	384.77	0.011955	0.018327	5	10	7	19	11	20
8	9	298	305	462.42	386.887	0.010977	0.012199	6	5	6	7	10	12	14
8	10	313	365	569.361	500.565	0.016774	0.030915	6	9	7	8	11	12	18
8	11	312	420	709.025	489.163	0.039727	0.029059	6	10	8	20	18	17	21
8	12	381	358	673.806	464.683	0.032689	0.013092	5	9	10	18	13	14
8	13	455	406	646.133	454.051	0.050448	0.026208	6	18	12	14	15	16	17
8	14	472	368	402.385	418.909	0.032574	0.001225	4	13	12	9	15
8	15	531	442	616.055	439.965	0.066608	0.027143	4	13	14	16	34
8	16	498	502	237.992	221.234	0.145612	0.094839	6	34	33	32	17	13	15
8	17	420	473	610.673	550.026	0.040316	0.042456	7	11	16	32	22	21	18	13
8	18	384	416	350.027	269.533	0.069764	0.068497	5	10	11	17	12	13
8	19	222	467	379.561	361.849	0.007317	0.008981	3	8	20	23
8	20	307	489	412.628	250.638	0.013066	0.043395	5	8	19	11	23	21
8	21	376	511	421.251	391.014	0.021013	0.014134	6	20	11	23	22	24	17
8	22	413	557	423.497	476.493	0.023135	0.002504	5	28	21	24	32	17
8	23	291	552	463.854	386.183	0.012429	0.009432	5	20	19	21	24	25
8	24	325	591	694.341	484.555	0.051906	0.054335	7	23	26	25	28	21	22	27
8	25	233	631	639.936	420.556	0.034881	0.039467	3	23	26	24
8	26	281	674	328.516	193.778	0.054697	0.090758	4	25	24	29	27
8	27	370	680	309.36	173.185	0.060395	0.120098	5	24	28	30	29	26
8	28	413	636	556.262	479.322	0.019963	0.06209	6	24	22	27	30	31	32
8	29	355	776	484.973	385.114	0.024303	0.071005	3	27	30	26
8	30	407	728	581.11	335.564	0.029079	0.041279	4	27	29	28	31
8	31	460	675	378.134	195.512	0.035669	0.120027	4	30	28	32	33
8	32	470	575	632.166	439.892	0.044319	0.037719	6	31	28	22	33	16	17
8	33	543	606	563.209	476.061	0.044959	0.082934	6	32	31	34	35	36	16
8	34	574	577	348.571	320.884	0.042905	0.024119	4	33	16	15	35
8	35	615	609	551.052	452.415	0.038652	0.072057	4	33	34	36	40
8	36	630	684	330.106	167.221	0.041963	0.127288	6	33	35	40	39	37	38
8	37	652	735	524.09	397.502	0.020462	0.076384	2	36	38
8	38	705	788	555.074	311.012	0.017228	0.031045	3	37	39	36
8	39	741	745	569.455	387.675	0.039577	0.038923	5	36	38	43	41	40
8	40	727	656	305.772	237.193	0.04282	0.060661	5	35	36	39	41	42
8	41	767	664	314.364	321.846	0.044871	0.021755	4	39	40	42	43
8	42	811	610	573.219	558.838	0.042531	0.088496	5	40	41	43	46	45
8	43	796	696	511.513	381.743	0.010745	0.007238	5	39	42	45	44	41
8	44	842	719	555.703	417.358	0.000844	0.000755	2	45	43
8	45	884	689	581.629	420.416	0.018624	0.031141	4	46	42	44	43
8	46	969	678	314.978	197.596	0.069286	0.155689	2	42	45
9	1	267	229	741.365	460.308	0.163334	0.068514	1	2
9	2	475	235	292.338	251.94	0.113392	0.037582	3	1	16	3
9	3	520	236	325.769	244.089	0.086085	0.036366	5	2	16	15	5	4
9	4	576	217	583.275	341.489	0.034303	0.020932	3	3	6	5
9	5	589	269	850.801	481.415	0.039882	0.022822	6	3	15	14	8	6	4
9	6	650	274	750.921	470.162	0.021052	0.029117	3	5	4	7
9	7	699	284	453.007	257.96	0.048296	0.074734	4	6	10	9	8
9	8	607	315	809.838	558.877	0.044308	0.046855	5	5	7	9	13	14
9	9	678	383	722.802	467.64	0.048325	0.038736	6	7	8	10	11	12	13
9	10	726	354	718.723	434.978	0.013485	0.022616	3	7	9	11
9	11	792	421	692.229	326.96	0.055221	0.014333	5	10	9	12	26	27
9	12	648	451	316.536	255.512	0.106464	0.037509	6	11	26	9	13	24	25
9	13	607	374	328.396	259.26	0.091113	0.057224	5	8	12	9	14	24
9	14	551	351	880.689	548.156	0.086592	0.043884	5	5	8	13	24	15
9	15	500	347	553.137	347.05	0.042506	0.01852	5	3	5	24	14	16
9	16	397	334	765.198	408.474	0.070602	0.025088	5	2	3	15	17	21
9	17	287	358	548.297	293.437	0.023673	0.02579	3	16	21	18
9	18	195	436	805.208	496.409	0.07626	0.034544	5	34	17	21	20	19
9	19	132	493	306.02	356.247	0.088267	0.01854	2	34	18
9	20	288	528	829.057	481.283	0.04081	0.022264	5	34	33	21	18	22
9	21	356	439	772.764	343.055	0.00477	0.011763	5	17	16	22	18	20
9	22	405	478	807.738	370.201	0.015877	0.009344	5	21	23	32	33	20
9	23	486	472	727.675	524.655	0.039494	0.029267	5	22	24	25	31	32
9	24	542	417	308.877	296.754	0.106493	0.033519	6	14	13	12	15	23	25
9	25	554	515	928.649	513.113	0.083383	0.028193	6	26	24	23	30	31	12
9	26	648	520	831.325	424.766	0.071273	0.018927	6	11	27	12	25	30	28
9	27	720	565	280.69	266.944	0.153539	0.02892	4	26	28	44	11
9	28	715	645	806.561	484.896	0.055988	0.024849	6	26	40	29	30	27	44
9	29	664	651	656.402	455.938	0.023437	0.015656	4	39	40	28	30
9	30	590	598	597.262	392.393	0.025948	0.012672	6	26	25	31	39	29	28
9	31	485	590	818.868	540.632	0.042541	0.0342	6	30	23	32	36	39	25
9	32	426	566	451.231	295.861	0.042054	0.033339	5	31	36	33	22	23
9	33	339	604	621.928	383.352	0.034693	0.012376	6	32	36	35	20	34	22
9	34	229	594	306.104	265.464	0.092236	0.036491	5	35	20	33	19	18
9	35	284	683	345.165	264.269	0.023974	0.008901	3	33	37	34
9	36	443	684	608.437	388.965	0.042333	0.025465	6	31	32	33	37	39	38
9	37	421	765	299.42	279.609	0.03414	0.011905	3	35	36	38
9	38	509	758	344.984	211.775	0.034398	0.041132	5	39	37	36	41	43
9	39	579	671	338.47	264.742	0.059854	0.036487	7	30	36	38	41	40	29	31
9	40	649	712	603.711	412.128	0.029931	0.017679	5	39	41	42	29	28
9	41	592	765	331.365	260.266	0.0553	0.034811	5	39	38	42	43	40
9	42	671	811	659.578	482.563	0.030984	0.025945	3	43	41	40
9	43	579	836	732.945	444.951	0.076023	0.053149	3	38	42	41
9	44	938	706	412.574	270.277	0.038062	0.02641	3	28	27	45
9	45	965	779	377.978	357.541	0.002619	0.007395	2	44	46
9	46	959	861	435.546	353.55	0.003791	2.4e-05	1	45
10	1	415	215	522.075	373.631	0.014441	0.011491	1	2
10	2	512	334	395.878	291.907	0.581113	0.09618	3	1	3	12
10	3	539	468	62.8526	646.504	0.49371	0.035592	5	2	12	11	10	4
10	4	636	578	57.8916	432.243	0.5421	0.494911	4	10	3	7	5
10	5	767	661	32.2329	18.5165	0.746816	1.41202	4	4	7	6	8
10	6	877	638	22.7801	10.9016	0.022723	0.052931	1	5
10	7	624	629	605.559	430.716	0.670743	0.486437	4	4	5	8	10
10	8	641	710	434.922	426.338	0.223827	0.325041	6	7	5	9	16	10	17
10	9	706	828	487.89	329.653	0.002491	0.012476	1	8
10	10	555	583	621.764	819.504	0.498638	0.053097	7	11	15	3	4	8	16	7
10	11	495	545	478.982	488.383	0.819692	0.037131	6	13	18	15	10	3	12
10	12	466	484	35.7664	728.587	0.518393	0.039102	5	3	2	14	13	11
10	13	445	542	64.348	785.718	0.390976	0.010763	5	14	19	18	11	12
10	14	384	518	75.9761	839.163	0.359181	0.00209	3	12	13	19
10	15	490	614	41.371	615.056	0.986224	0.019976	6	20	18	11	10	16	17
10	16	542	654	470.638	467.906	0.285111	0.019178	4	8	17	15	10
10	17	523	699	589.219	425.106	0.452554	0.009157	3	8	16	15
10	18	427	589	49.8085	915.846	0.628485	0.04351	5	15	19	13	11	20
10	19	370	575	729.731	922.382	0.716319	0.074803	5	14	25	20	18	13
10	20	354	626	389.598	428.744	0.513097	0.058409	5	25	21	19	15	18
10	21	311	656	53.4197	583.204	0.785383	0.073985	4	25	23	22	20
10	22	276	740	356.483	269.989	0.351913	0.058178	2	21	23
10	23	206	715	510.387	314.989	0.250272	0.020083	4	25	21	22	24
10	24	204	805	442.636	279.644	0.003826	0.002672	1	23
10	25	234	625	395.842	287.199	0.167994	0.078996	5	19	26	23	21	20
10	26	195	556	418.534	223.941	0.025902	0.022875	2	25	27
10	27	67	557	704.763	342.553	0.051217	0.034075	1	26
11	1	763	604	371.208	270.758	0.004303	0.023226	3	2	4	5
11	2	709	634	403.84	341.446	0.007606	0.012819	3	3	4	1
11	3	630	620	360.559	343.34	0.002811	0.011834	4	6	7	4	2
11	4	663	577	293.882	231.788	0.009694	0.033437	5	5	7	3	2	1
11	5	664	535	341.86	464.564	0.005437	0.045081	4	8	7	4	1
11	6	520	531	336.436	257.783	0.001838	0.010382	4	11	10	7	3
11	7	594	525	355.961	304.481	0.003422	0.013875	6	8	5	10	6	4	3
11	8	613	460	456.806	441.104	0.011929	0.01732	5	12	9	10	7	5
11	9	547	431	378.335	353.52	0.002649	0.005121	4	10	11	12	8
11	10	554	478	331.832	277.036	0.006047	0.013335	5	6	9	11	8	7
11	11	492	406	400.983	356.511	0.008347	0.020451	5	13	12	6	9	10
11	12	492	357	381.65	349.851	0.006978	0.019072	4	13	11	9	8
11	13	366	318	272.634	193.575	0.032297	0.094459	4	14	15	12	11
11	14	312	354	471.421	513.19	0.017663	0.053184	4	18	15	16	13
11	15	265	308	387.199	343.646	0.010176	0.035629	3	14	16	13
11	16	225	368	390.176	453.109	0.003948	0.004963	4	17	18	14	15
11	17	173	386	359.714	423.495	0.006434	0.00332	3	19	18	16
11	18	230	438	478.081	497.463	0.007022	0.006221	4	19	17	16	14
11	19	223	532	406.248	364.729	0.003896	0.011189	2	18	17
12	1	88	433	552.797	535.598	0.000972	0.00843	2	2	5
12	2	175	463	605.975	687.429	0.001085	0.015383	3	1	3	5
12	3	275	478	559.133	619.475	0.01887	0.029601	5	6	4	7	2	5
12	4	252	532	406.427	417.02	0.014164	0.0108	3	6	3	5
12	5	114	552	577.261	454.302	0.006053	0.014248	4	4	3	2	1
12	6	408	500	414.86	381.697	0.015024	0.007858	6	8	9	17	3	4	7
12	7	456	419	322.761	362.681	0.014375	0.01161	5	10	8	9	3	6
12	8	460	465	324.876	372.487	0.004078	9.6e-05	3	7	9	6
12	9	494	470	302.602	378.076	0.005255	0.00219	8	15	13	10	7	8	6	16	17
12	10	447	329	289.374	319.426	0.006166	0.010681	4	13	9	11	7
12	11	502	318	346.198	375.933	0.01119	0.005361	3	13	10	12
12	12	569	316	498.786	349.803	0.038676	0.009182	4	27	14	13	11
12	13	537	392	387.13	473.807	0.008935	0.022905	6	15	14	12	11	10	9
12	14	606	414	375.118	266.941	0.014478	0.024407	5	27	15	29	12	13
12	15	546	491	302.325	381.081	0.007857	0.007444	7	26	25	16	9	13	14	29
12	16	515	573	245.936	345.243	0.011229	0.00321	6	17	18	24	25	15	9
12	17	441	621	276.003	357.384	0.007946	0.000404	5	19	18	16	9	6
12	18	520	640	240.197	360.699	0.011405	0.002348	5	20	19	17	16	24
12	19	463	651	260.145	373.468	0.00063	0.000526	3	20	18	17
12	20	566	679	256.929	347.432	0.009114	0.014495	6	21	22	23	24	18	19
12	21	593	775	271.092	212.607	0.000288	0.024415	2	22	20
12	22	641	755	267.514	242.855	0.006308	0.013711	3	23	21	20
12	23	671	719	195.445	317.691	0.037603	0.013491	4	24	38	22	20
12	24	641	602	404.478	458.559	0.05069	0.012429	7	38	23	20	18	16	25	39
12	25	593	566	222.302	352.359	0.031032	0.004854	5	16	24	39	26	15
12	26	617	515	375.184	284.648	0.01825	0.013697	5	29	39	25	15	30
12	27	656	390	238.968	299.235	0.029651	0.006164	6	28	31	30	12	14	29
12	28	714	360	329.482	238.216	0.014648	0.017786	3	32	31	27
12	29	630	454	298.786	369.061	0.005803	0.008211	5	27	30	26	15	14
12	30	704	462	294.756	375.108	0.005992	0.007668	6	36	31	27	29	26	39
12	31	721	413	230.302	333.264	0.019548	0.006745	5	36	32	28	27	30
12	32	804	378	342.798	335.937	0.016308	0.016181	7	34	33	35	37	36	31	28
12	33	872	345	260.677	189.542	0.009676	0.044422	2	34	32
12	34	894	261	220.772	276.836	0.020862	0.017064	2	33	32
12	35	872	426	225.503	353.465	0.036022	0.009744	2	32	37
12	36	766	463	347.615	272.571	0.008344	0.011541	5	37	30	31	32	39
12	37	818	508	355.254	257.337	0.011284	0.01576	4	35	32	36	39
12	38	763	604	266.066	414.887	0.017815	0.005498	3	39	24	23
12	39	707	558	297.905	383.494	0.008087	0.011057	7	26	37	36	38	25	24	30
13	1	271	419	449.694	337.291	0.016923	0.034643	5	8	7	6	2	4
13	2	369	342	492.645	375.38	0.022955	0.05481	4	1	3	5	4
13	3	396	271	637.066	668.874	0.012466	0.062937	1	2
13	4	417	371	465.574	398.264	0.039772	0.062865	5	2	8	9	5	1
13	5	470	351	934.005	925.214	0.123959	0.094823	4	2	9	4	11
13	6	245	490	475.835	390.431	0.001561	0.019366	3	1	7	15
13	7	335	473	435.752	609.184	0.017884	0.085665	5	1	8	14	15	6
13	8	386	447	232.547	165.324	0.070416	0.249719	7	1	4	9	10	13	14	7
13	9	446	416	348.826	588.074	0.051818	0.087332	5	8	10	4	5	11
13	10	470	435	238.773	327.773	0.047548	0.070137	5	8	13	12	11	9
13	11	511	401	389.51	544.358	0.048152	0.025626	5	10	5	9	12	28
13	12	519	461	235.921	389.807	0.084107	0.04136	6	18	13	10	11	28	19
13	13	447	488	608.93	784.574	0.114343	0.158251	5	8	14	18	12	10
13	14	395	527	367.921	628.136	0.02301	0.066723	6	8	7	15	16	13	18
13	15	323	522	535.357	525.894	0.025621	0.006743	4	7	6	14	16
13	16	338	553	297.187	508.677	0.036968	0.004301	2	15	14
13	17	409	648	449.513	401.39	0.013117	0.019171	3	18	21	22
13	18	445	552	462.926	395.38	0.027174	0.036857	6	14	13	12	19	17	21
13	19	493	543	610.258	761.438	0.075159	0.043492	5	18	12	20	28	21
13	20	533	539	395.388	583.588	0.096147	0.042719	5	28	27	19	26	21
13	21	480	610	294.378	503.7	0.128337	0.049755	6	17	19	18	22	26	20
13	22	496	651	379.595	663.865	0.143988	0.063101	3	21	17	26
13	23	577	638	485.753	874.734	0.161722	0.056571	2	24	26
13	24	607	622	314.829	504.671	0.28046	0.141698	4	25	35	23	26
13	25	682	668	328.47	435.715	0.266771	0.177487	2	35	24
13	26	559	601	1671.27	1509.03	0.297818	0.109463	8	22	21	20	27	29	35	24	23
13	27	579	513	607.223	837.679	0.116941	0.046094	4	28	20	26	29
13	28	584	461	355.158	633.852	0.085599	0.033437	7	12	11	27	20	19	29	30
13	29	637	490	1636.8	1604.88	0.2249	0.082913	8	26	28	27	30	31	32	34	35
13	30	644	417	466.384	642.902	0.107654	0.053766	3	29	28	31
13	31	701	410	363.706	735.488	0.146215	0.040031	3	29	30	32
13	32	751	500	350.614	666.163	0.23128	0.068437	4	29	31	33	34
13	33	840	516	335.355	596.135	0.000373	0.002327	1	32
13	34	712	546	1718.99	1497.51	0.159099	0.042606	3	29	32	35
13	35	659	584	1764.83	1704.41	0.219082	0.127385	5	29	34	25	24	26
14	1	916	505	127.574	148.905	0.035939	0.061474	1	2
14	2	613	424	197.395	263.542	0.051247	0.055375	4	4	3	1	6
14	3	623	338	211.055	233.888	0.054849	0.032354	3	4	2	5
14	4	535	372	84.0636	120.53	0.094701	0.05144	5	7	5	6	3	2
14	5	456	319	182.882	182.753	0.037758	0.013241	4	7	8	4	3
14	6	451	441	131.806	164.491	0.020083	0.017954	5	10	16	7	4	2
14	7	422	392	120.216	148.018	0.041183	0.007189	6	10	8	5	4	6	9
14	8	339	342	184.253	191.662	0.022803	0.004579	3	7	9	5
14	9	296	409	281.725	180.203	0.082829	0.022229	6	14	13	10	12	8	7
14	10	332	461	89.0575	126.202	0.130469	0.047177	6	11	16	12	9	7	6
14	11	293	519	183.987	157.341	0.039526	0.042171	5	15	17	16	10	12
14	12	257	469	345.88	332.386	0.116126	0.084889	5	13	15	10	9	11
14	13	132	419	252.57	223.613	0.026212	0.011574	5	14	9	12	15	18
14	14	179	398	156.051	253.463	0.054775	0.012455	2	13	9
14	15	218	493	149.989	207.656	0.043927	0.019698	5	13	18	17	11	12
14	16	321	558	141.288	216.602	0.017336	0.020206	5	20	17	11	10	6
14	17	252	578	204.741	279.664	0.017078	0.021157	6	16	19	20	18	15	11
14	18	166	552	190.126	297.725	0.018165	0.010752	5	21	19	17	13	15
14	19	213	615	340.101	386.926	0.068419	0.029423	4	21	20	18	17
14	20	205	671	170.09	211.147	0.054001	0.025894	7	24	23	22	19	21	16	17
14	21	137	606	184.339	290.04	0.060027	0.008946	4	22	19	20	18
14	22	92	620	473.633	311.709	0.109489	0.008023	4	25	23	20	21
14	23	187	722	307.558	327.503	0.029999	0.009421	5	24	26	25	20	22
14	24	223	764	212.277	274.771	0.044115	0.008648	3	20	23	26
14	25	115	699	304.11	280.949	0.020417	0.003996	3	26	22	23
14	26	144	764	435.115	333.362	0.048022	0.004208	3	24	23	25
15	1	332	381	519.771	389.185	0.004893	0.040299	4	2	3	25	26
15	2	412	311	438.358	219.652	0.01885	0.141275	3	3	4	1
15	3	455	381	680.319	652.415	0.010359	0.063233	7	14	13	5	4	2	1	25
15	4	540	262	579.198	517.607	0.006194	0.050743	4	6	3	2	5
15	5	555	317	643.564	341.982	0.000653	0.051516	5	6	8	13	3	4
15	6	644	278	659.214	727.689	0.001208	0.036628	4	7	4	5	8
15	7	702	311	700.589	721.251	0.014885	0.095201	3	10	8	6
15	8	646	347	616.052	538.672	0.005941	0.048587	6	10	7	6	9	5	13
15	9	616	397	766.667	790.229	0.019012	0.156016	4	12	10	8	13
15	10	696	426	439.924	218.24	0.034761	0.183497	5	12	11	9	8	7
15	11	689	504	625.199	538.7	0.008105	0.068996	3	12	10	17
15	12	579	452	655.897	320.23	0.005866	0.072777	6	11	15	14	13	9	10
15	13	538	383	659.912	344.293	0.000923	0.053546	6	14	12	8	9	5	3
15	14	491	459	644.559	647.466	0.002457	0.028679	6	24	15	25	3	13	12
15	15	563	514	662.285	686.171	0.005317	0.017642	7	24	17	16	18	19	12	14
15	16	563	570	796.177	698.473	0.027287	0.003767	3	19	15	18
15	17	718	640	660.882	596.752	0.004465	0.002303	3	18	15	11
15	18	619	654	509.251	549.963	0.013647	0.019686	5	19	20	17	16	15
15	19	525	596	508.847	664.723	0.011716	0.018431	7	24	21	22	16	18	20	15
15	20	545	692	596.668	298.56	0.003466	0.097908	3	21	19	18
15	21	470	654	557.22	624.017	0.004902	0.034681	3	22	19	20
15	22	436	613	719.097	665.558	0.012809	0.003006	5	23	28	24	21	19
15	23	370	582	623.674	565.021	0.004681	0.002339	5	28	22	27	25	24
15	24	457	536	567.082	666.786	0.004088	0.001582	6	23	22	15	14	25	19
15	25	404	479	507.403	576.464	0.005486	0.019628	7	23	24	14	1	26	27	3
15	26	295	473	541.693	280.941	0.000485	0.064473	3	1	25	27
15	27	337	539	519.572	529.901	0.002241	0.026019	3	23	26	25
15	28	376	621	543.639	533.748	0.006319	0.021243	3	29	23	22
15	29	292	721	512.807	312.684	0.000643	0.053931	1	28
16	1	203	181	419.644	262.931	0.017308	0.0019	2	6	2
16	2	141	194	371.541	228.307	0.00501	0.006039	4	4	6	1	3
16	3	73	214	399.473	242.74	0.001944	0.0056	2	4	2
16	4	82	270	352.917	307.306	0.011541	0.01011	5	3	2	5	8	6
16	5	142	281	501.923	325.995	0.024561	0.006653	4	4	8	7	6
16	6	197	247	278.289	259.18	0.035532	0.008127	7	5	4	2	1	9	7	10
16	7	139	347	402.825	382.634	0.011014	0.014808	6	8	5	13	12	9	6
16	8	94	323	489.82	415.912	0.009197	0.009926	3	4	7	5
16	9	266	356	574.473	325.519	0.051863	0.012062	5	7	10	6	12	11
16	10	311	342	280.985	258.193	0.041619	0.003805	3	9	11	6
16	11	354	424	414.127	237.73	0.027134	0.006895	3	9	23	10
16	12	233	455	415.472	241.463	0.086306	0.038302	6	7	13	15	17	18	9
16	13	102	419	400.916	306.919	0.01241	0.005226	4	7	14	15	12
16	14	114	467	252.505	286.654	0.052217	0.001624	3	13	15	16
16	15	193	532	499.29	305.936	0.097467	0.019704	5	13	14	17	16	12
16	16	133	563	372.907	251.687	0.194258	0.048492	3	14	17	15
16	17	259	641	2018.87	586.7	0.383683	0.080413	6	16	15	12	18	20	21
16	18	310	569	300.322	273.543	0.227373	0.053032	4	12	19	17	20
16	19	418	615	598.757	430.947	0.170776	0.027101	4	23	18	21	22
16	20	339	634	655.775	481.727	0.186228	0.023272	3	18	17	21
16	21	387	691	1860.8	535.051	0.089834	0.002535	5	20	17	19	22	29
16	22	506	649	1825.22	525.511	0.268099	0.030995	6	21	29	23	19	26	27
16	23	496	540	272.871	253.402	0.210221	0.038887	4	11	19	22	24
16	24	613	500	344.943	274.903	0.028453	0.017842	5	25	23	26	38	39
16	25	673	573	514.893	451.902	0.009715	0.012863	7	26	24	44	38	36	27	37
16	26	566	596	414.248	340.908	0.11094	0.014843	4	22	27	25	24
16	27	628	669	542.427	326.92	0.076147	0.017181	8	29	26	22	28	36	25	35	31
16	28	640	753	613.17	358.365	0.079224	0.015902	4	29	27	31	30
16	29	548	748	1919.65	547.677	0.211942	0.041661	5	21	22	27	28	30
16	30	628	879	369.485	243.648	0.188893	0.059623	3	29	31	28
16	31	717	786	442.725	355.837	0.010364	0.006442	5	32	35	27	28	30
16	32	800	783	328.987	311.159	0.039665	0.01356	4	33	34	31	35
16	33	922	781	412.41	385.29	0.020345	0.006031	3	37	34	32
16	34	802	727	694.931	481.995	0.057725	0.01667	4	37	33	32	35
16	35	734	701	480.038	372.517	0.010047	0.004815	6	36	32	34	37	31	27
16	36	671	643	482.881	447.075	0.001782	0.007094	4	27	25	35	37
16	37	840	642	419.035	389.416	0.010727	0.002857	6	36	44	34	33	35	25
16	38	685	491	687.152	402.873	0.062542	0.007809	5	24	39	45	44	25
16	39	695	406	289.759	323.909	0.048859	0.00503	3	24	40	38
16	40	794	348	280.321	300.751	0.012021	0.004515	4	39	41	45	46
16	41	848	378	283.024	304.674	0.018065	0.011622	5	40	46	47	42	45
16	42	903	392	434.222	450.174	0.014012	0.015892	4	41	43	45	47
16	43	884	444	334.306	303.346	0.015619	0.020221	3	42	45	44
16	44	834	510	446.661	407.675	0.011098	0.00379	5	45	43	38	25	37
16	45	802	431	455.794	401.373	0.022971	0.007894	6	40	41	42	43	44	38
16	46	891	196	245.63	276.956	0.010592	0.009184	3	41	47	40
16	47	994	254	352.721	397.292	0.013996	0.013596	3	41	42	46
17	1	365	360	400.081	436.106	0.000382	0.037773	2	22	2
17	2	436	390	395.681	255.506	0.000853	0.021247	3	3	22	1
17	3	501	432	356.645	287.235	0.092775	0.091788	4	4	5	2	22
17	4	542	482	891.78	657.556	0.085805	0.069468	6	8	7	3	5	12	16
17	5	469	527	1024.79	874.954	0.115304	0.122956	6	4	16	6	18	3	22
17	6	396	526	966.12	773.746	0.108971	0.082614	4	19	18	5	22
17	7	661	493	385.515	253.598	0.114438	0.176505	3	9	8	4
17	8	593	547	945.74	740.885	0.087191	0.069936	5	11	9	7	4	12
17	9	646	587	673.699	603.003	0.037911	0.04324	4	11	10	7	8
17	10	625	652	428.251	472.878	0.018943	0.006143	4	14	11	13	9
17	11	588	618	444.946	467.055	0.028957	0.012052	5	13	10	9	8	12
17	12	532	571	382.586	383.09	0.060326	0.029951	5	11	4	16	13	8
17	13	537	632	422.209	447.134	0.007223	0.005619	6	15	14	11	10	12	16
17	14	593	710	665.855	613.645	0.03524	0.011384	3	15	10	13
17	15	532	708	447.36	547.611	0.008844	0.016899	4	20	16	13	14
17	16	496	620	456.851	407.723	0.029748	0.024356	8	20	15	12	13	17	18	5	4
17	17	460	638	347.419	322.718	0.007178	0.011172	4	20	16	18	19
17	18	412	591	402.802	335.328	0.063363	0.068078	5	16	17	19	6	5
17	19	395	659	431.271	491.444	0.031857	0.025772	5	21	20	18	17	6
17	20	479	703	381.22	343.571	0.0118	0.024463	5	21	19	17	16	15
17	21	401	710	616.219	577.572	0.033759	0.027905	2	19	20
17	22	399	452	375.782	310.821	0.071954	0.077793	5	3	2	1	6	5
18	1	613	330	403.401	617.77	0.035351	0.018122	2	2	5
18	2	639	439	731.234	862.448	0.040175	0.006986	4	4	6	5	1
18	3	720	585	1087.46	885.761	0.09409	0.001618	3	17	16	4
18	4	636	514	476.297	912.674	0.041277	0.003174	5	3	16	10	6	2
18	5	544	416	466.404	820.926	0.014864	0.008445	3	2	1	6
18	6	505	458	523.076	1029.04	0.034494	0.005278	6	4	2	5	10	9	7
18	7	389	444	1063.62	816.309	0.027514	0.008364	4	8	6	9	11
18	8	331	508	964.683	745.218	0.00175	0.003818	3	7	11	12
18	9	463	506	923.384	1119.48	0.018362	0.006767	4	6	7	11	10
18	10	550	547	756.828	1140.26	0.035571	0.003432	7	15	4	6	11	9	14	16
18	11	448	546	849.958	925.236	0.015335	0.005366	6	8	12	7	9	10	14
18	12	387	620	919.819	803.183	0.024699	0.004008	4	8	11	14	13
18	13	489	679	814.336	865.135	0.051254	0.006382	3	12	14	15
18	14	504	603	453.385	1013	0.056929	0.004256	5	12	13	15	10	11
18	15	565	675	414.073	1129.48	0.06251	0.005346	5	13	14	10	16	17
18	16	630	596	441.72	1036.02	0.068726	0.002899	5	15	17	3	4	10
18	17	642	683	1026.13	900.723	0.096655	0.004469	3	15	16	3
19	1	595	135	732.86	551.221	0.016523	0.015623	4	2	5	7	4
19	2	666	120	567.131	461.517	0.012873	0.009183	3	3	4	1
19	3	701	167	498.271	477.875	0.013842	0.005182	4	2	4	9	8
19	4	634	197	804.547	646.205	0.01881	0.016961	5	2	1	3	8	7
19	5	525	110	445.846	327.584	0.025848	0.032472	3	1	6	7
19	6	467	128	566.549	394.327	0.006459	0.015711	5	5	7	12	11	13
19	7	569	213	618.122	518.751	0.008247	0.014286	6	1	4	5	6	11	8
19	8	608	292	619.149	426.966	0.007378	0.015845	6	9	3	4	7	11	10
19	9	709	250	501.675	445.448	0.002941	0.005249	3	3	8	10
19	10	647	376	527.216	337.653	0.00702	0.028324	5	9	8	11	18	26
19	11	520	292	772.212	685.986	0.015436	0.041538	8	7	12	6	15	8	18	10	17
19	12	445	198	526.995	399.938	0.008529	0.015084	4	6	13	11	15
19	13	394	179	527.555	398.817	0.001748	0.001406	4	12	6	14	15
19	14	334	225	555.554	403.658	0.002333	0.003386	3	13	15	19
19	15	430	294	626.051	473.606	0.00667	0.013114	7	13	12	11	16	17	14	19
19	16	422	360	760.887	550.024	0.033664	0.031794	5	15	19	21	20	17
19	17	486	422	730.662	684.867	0.01717	0.038991	7	18	26	15	11	25	21	16
19	18	548	382	544.757	428.448	0.010103	0.023497	4	11	10	17	26
19	19	296	297	482.013	341.279	0.01422	0.017148	4	14	15	16	20
19	20	308	378	450.296	335.08	0.013724	0.011949	4	19	21	16	22
19	21	397	425	414.439	318.353	0.027507	0.036359	5	16	20	22	25	17
19	22	323	441	421.523	312.547	0.006486	0.00777	5	20	21	23	24	25
19	23	283	506	532.257	378.048	0.025141	0.021644	3	22	24	27
19	24	361	549	566.354	414.065	0.018485	0.014225	5	22	23	27	25	28
19	25	425	502	494.75	418.69	0.012909	0.013014	7	22	21	17	26	24	28	29
19	26	502	500	585.675	431.248	0.006188	0.016403	7	10	17	18	25	29	35	36
19	27	363	630	954.908	653.631	0.034143	0.02793	4	24	23	28	30
19	28	421	637	786.444	550.563	0.018992	0.011495	5	27	24	25	29	30
19	29	471	617	542.608	392.072	0.027295	0.04399	7	25	26	35	28	30	31	33
19	30	408	735	730.311	517.33	0.007883	0.01509	4	27	29	28	31
19	31	433	776	759.572	794.985	0.017863	0.032782	4	29	32	33	30
19	32	495	800	1008.05	716.134	0.007073	0.00139	3	33	31	43
19	33	572	804	1166.49	789.908	0.035053	0.014547	8	34	32	31	35	29	43	42	40
19	34	604	690	926.32	620.995	0.049994	0.00927	7	35	33	40	36	37	39	38
19	35	536	590	711.872	759.248	0.025408	0.039364	5	26	36	34	29	33
19	36	614	571	432.407	462.904	0.043443	0.016005	4	35	26	34	37
19	37	724	622	440.175	490.051	0.034919	0.003836	3	38	36	34
19	38	782	672	457.498	470.325	0.040846	0.016723	3	39	37	34
19	39	744	759	674.356	724.833	0.029666	0.019799	4	40	41	38	34
19	40	659	832	946.806	650.845	0.037527	0.007245	5	33	42	41	39	34
19	41	746	858	403.927	464.861	0.093207	0.029289	2	40	39
19	42	604	908	679.558	768.288	0.030522	0.00254	3	33	43	40
19	43	519	926	907.312	688.251	0.009919	0.002053	3	32	33	42
20	1	670	311	1590.43	1037.14	0.182628	0.151844	3	20	2	3
20	2	723	352	1685.74	998.923	0.000558	0.000151	2	1	3
20	3	700	432	1602.98	985.354	0.001436	0.003192	5	4	2	11	10	1
20	4	738	501	1423.37	1016.7	0.004534	0.004637	3	5	3	10
20	5	746	569	1457.04	920.758	0.003977	0.008673	4	7	6	10	4
20	6	680	579	1556.47	1018.29	0.003736	0.006223	5	8	7	5	10	9
20	7	696	631	1216.15	751.136	0.007481	0.014218	3	8	6	5
20	8	624	611	1426.57	1017.47	0.005225	0.006614	4	9	13	6	7
20	9	595	557	1653.16	1027.39	0.002266	0.005136	5	12	13	8	10	6
20	10	663	509	1808.89	1306.64	0.005197	0.012115	7	5	4	6	9	12	11	3
20	11	615	420	1476.69	1019.67	0.19499	0.149763	5	10	19	20	3	12
20	12	597	484	1894.87	1236.29	0.213918	0.165371	6	16	9	10	19	18	11
20	13	505	592	1807.52	1266.88	0.153752	0.138752	4	27	9	8	14
20	14	465	494	1533.46	969.116	0.331138	0.217007	7	27	15	16	25	26	13	17
20	15	498	485	452.387	379.314	0.281074	0.165956	1	14
20	16	507	439	520.137	355.257	0.134231	0.121064	4	14	12	18	17
20	17	447	412	489.891	331.393	0.074253	0.045092	5	16	18	22	25	14
20	18	513	387	493.462	347.769	0.07981	0.059526	6	19	16	12	20	17	22
20	19	559	400	313.182	298.191	0.276231	0.172185	4	11	12	18	20
20	20	531	313	289.574	219.519	0.18512	0.164932	6	19	11	1	21	22	18
20	21	466	314	354.402	306.754	0.00537	0.007569	3	20	22	23
20	22	449	366	303.92	280.111	0.018983	0.005912	7	20	17	18	21	23	24	25
20	23	389	336	306.612	302.691	0.012333	0.002362	3	22	21	24
20	24	357	370	465.932	361.351	0.04582	0.008051	3	23	22	25
20	25	380	419	253.367	302.311	0.156024	0.053398	5	24	22	17	14	26
20	26	339	455	320.712	270.427	0.157591	0.104153	3	27	25	14
20	27	349	526	304.707	239.207	0.363615	0.298713	3	26	14	13
21	1	588	232	603.286	408.998	0.011392	0.010708	2	3	2
21	2	656	253	426.191	545.005	0.311387	0.010963	3	3	1	4
21	3	597	281	599.667	487.913	0.529229	0.011822	4	1	2	4	6
21	4	655	320	48.5881	410.948	0.767172	0.010406	5	3	2	6	7	5
21	5	615	376	435.867	416.667	0.479666	0.006576	4	4	7	8	12
21	6	544	318	67.1776	320.018	0.465984	0.025427	6	3	4	7	10	9	8
21	7	560	358	394.737	567.277	0.586044	0.026854	4	4	5	6	8
21	8	544	388	43.2021	461.441	0.77627	0.010241	5	7	9	6	5	12
21	9	502	422	419.73	436.95	0.41406	0.008343	5	6	8	12	10	11
21	10	476	379	406.25	353.288	0.305525	0.005182	2	6	9
21	11	472	504	87.8347	507.962	0.456843	0.014868	4	12	9	13	14
21	12	544	517	402.109	346.836	0.22949	0.0107	6	5	8	9	11	14	15
21	13	405	513	435.859	378.882	0.325545	0.005709	3	11	14	17
21	14	474	570	408.401	396.718	0.229749	0.002991	6	12	11	13	17	15	18
21	15	507	602	414.498	379.786	0.122086	0.000495	4	14	12	16	18
21	16	539	685	408.136	372.81	0.165073	0.000902	3	15	18	22
21	17	386	582	86.699	359.564	0.395395	0.01397	4	14	18	13	20
21	18	429	674	82.9646	378.174	0.460666	0.017037	6	14	15	16	19	17	20
21	19	408	760	531.394	657.897	0.650481	0.057824	1	18
21	20	317	606	544.141	611.112	0.43515	0.036435	3	21	17	18
21	21	284	655	602.16	793.01	0.001936	0.012805	1	20
21	22	714	896	303.82	331.502	0.024969	0.037099	3	16	23	24
21	23	756	925	491.158	704.366	0.07651	0.120845	2	22	24
21	24	729	979	229.249	302.676	0.062232	0.068059	2	23	22
22	1	554	275	636.55	495.418	0.037577	0.008287	2	20	2
22	2	595	336	466.611	486.885	0.006587	0.021553	5	20	1	19	18	3
22	3	682	334	408.17	246.683	0.010484	0.073869	3	2	18	4
22	4	734	360	594.137	485.656	0.02117	0.036576	3	3	18	5
22	5	705	429	424.078	358.148	0.023207	0.024032	5	4	18	15	7	6
22	6	772	449	639.461	480.851	0.02031	0.011513	3	5	7	8
22	7	687	501	692.561	579.299	0.018863	0.017344	5	5	6	8	11	15
22	8	723	545	435.245	375.139	0.020974	0.016024	5	6	9	10	11	7
22	9	778	569	458.828	330.866	0.000334	0.001559	2	8	10
22	10	670	645	446.404	321.883	0.010617	0.018569	3	9	11	8
22	11	621	577	672.132	541.808	0.02162	0.021909	6	10	8	7	15	12	14
22	12	533	634	440.836	334.5	0.013007	0.01917	3	11	14	13
22	13	437	642	376.777	364.449	0.007007	0.003392	2	14	12
22	14	514	574	470.817	431.615	0.009276	0.012475	6	15	12	11	16	13	29
22	15	603	495	572.147	565.825	0.008516	0.011745	7	5	7	18	17	16	14	11
22	16	475	548	589.482	598.422	0.010321	0.016484	7	15	14	29	26	33	17	25
22	17	556	452	444.991	461.772	0.005395	0.004738	5	15	33	19	18	16
22	18	614	417	446.132	408.245	0.004219	0.01296	7	2	3	4	5	15	17	19
22	19	531	404	451.12	481.393	0.002175	0.004875	7	20	2	21	25	33	17	18
22	20	483	298	367.422	368.512	0.034716	0.01848	5	22	21	19	2	1
22	21	456	370	546.326	489.001	0.011465	0.006423	6	22	20	24	26	25	19
22	22	385	309	670.431	558.794	0.025427	0.009449	4	23	21	20	24
22	23	319	361	634.407	528.616	0.012183	0.021391	4	22	32	31	24
22	24	384	411	465.812	516.47	0.008392	0.008221	6	26	21	27	23	31	22
22	25	484	497	460.003	364.659	0.003828	0.018259	5	26	21	19	33	16
22	26	426	503	416.373	428.944	0.008323	0.009336	7	29	25	16	28	27	24	21
22	27	363	459	460.647	341.397	0.006318	0.020621	5	26	28	24	31	30
22	28	349	520	429.952	360.063	0.01312	0.021769	4	29	26	27	30
22	29	339	572	552.964	563.909	0.008193	0.016555	4	16	14	28	26
22	30	257	482	679.26	579.783	0.028597	0.053488	4	27	28	31	32
22	31	279	426	479.307	416.824	0.007642	0.015204	5	27	30	32	23	24
22	32	206	375	477.013	282.282	0.012968	0.066864	3	30	31	23
22	33	525	453	455.852	455.135	0.003153	0.006007	4	19	25	17	16
23	1	545	157	488.342	371.873	0.017234	0.044914	2	2	7
23	2	582	195	612.988	594.965	0.005281	0.016905	4	1	3	7	4
23	3	602	286	545.238	422.232	0.009811	0.018806	5	2	6	7	4	5
23	4	656	300	725.635	518.741	0.006987	0.005728	3	3	5	2
23	5	643	399	748.648	616.738	0.012555	0.016828	6	3	12	13	4	6	11
23	6	583	330	530.78	530.166	0.012288	0.027395	5	3	7	5	11	10
23	7	511	267	701.381	616.419	0.009312	0.021907	7	3	2	1	8	9	10	6
23	8	429	302	692.321	639.006	0.002993	0.002548	3	7	9	17
23	9	476	364	807.407	748.649	0.004353	0.005685	8	7	18	11	14	16	10	8	17
23	10	514	344	581.26	1115.13	0.010253	0.06045	4	7	9	11	6
23	11	572	389	751.392	698.399	0.009338	0.013516	6	9	14	12	5	6	10
23	12	612	431	549.124	979.597	0.011707	0.021211	4	14	13	5	11
23	13	616	481	560.736	858.487	0.007809	0.007983	4	15	14	12	5
23	14	552	452	691.915	709.735	0.006359	0.004309	7	9	15	23	16	13	12	11
23	15	594	524	680.447	792.968	0.006235	0.000889	5	30	29	23	14	13
23	16	477	473	757.078	683.17	0.006051	0.002682	5	9	18	22	14	23
23	17	399	371	807.761	719.732	0.001194	0.011752	4	8	9	18	19
23	18	423	450	811.146	782.084	0.001952	0.011146	6	9	17	19	20	16	22
23	19	348	428	776.96	447.122	0.000308	0.04652	3	17	18	20
23	20	371	484	807.908	699.813	0.004077	0.011393	4	19	21	22	18
23	21	336	510	684.271	665.011	0.018112	0.004491	2	20	22
23	22	410	534	1026.49	822.199	0.012391	0.005206	6	20	18	21	24	23	16
23	23	483	556	948.324	749.795	0.014573	0.011536	9	22	25	24	29	31	26	15	14	16
23	24	403	600	897.699	658.478	0.003324	0.01284	3	22	23	25
23	25	464	641	750.901	454.12	0.008943	0.031496	4	23	26	24	27
23	26	570	616	564.989	452.465	0.028077	0.041106	5	31	23	25	27	30
23	27	585	664	872.052	769.726	0.021449	0.048141	3	26	28	25
23	28	595	803	607.741	489.456	0.024594	0.038661	1	27
23	29	540	549	725.505	791.945	0.004087	0.000257	4	23	30	31	15
23	30	581	564	763.518	759.86	0.005098	0.012849	4	26	29	31	15
23	31	544	582	794.37	770.583	0.007416	0.013447	4	23	26	30	29
24	1	501	460	326.429	254.513	0.048098	0.060733	6	6	7	8	5	2	3
24	2	537	421	364.652	370.752	0.005227	0.012369	5	1	3	44	4	5
24	3	558	470	413.876	315.45	0.005802	0.01145	6	6	37	1	2	44	43
24	4	539	384	383.973	443.378	0.009004	0.006804	6	2	44	27	26	11	5
24	5	476	396	484.432	494.887	0.014261	0.025346	7	1	8	2	4	11	9	10
24	6	514	511	574.176	491.064	0.024433	0.030175	5	12	37	3	7	1
24	7	433	513	672.041	499.38	0.050751	0.046126	9	13	12	6	1	8	20	21	14	15
24	8	424	455	645.695	485.088	0.040228	0.020825	7	1	5	10	24	7	21	22
24	9	417	353	344.581	294.062	0.015388	0.031312	3	5	10	25
24	10	415	392	449.602	350.359	0.011258	0.014512	5	5	9	25	24	8
24	11	488	344	402.233	442.825	0.007269	0.001631	3	4	26	5
24	12	494	553	450.394	409.701	0.011142	0.020725	5	40	13	6	37	7
24	13	443	593	355.476	216.718	0.020802	0.059098	7	40	39	17	12	7	15	16
24	14	363	543	377.65	302.448	0.026516	0.035574	4	20	15	7	19
24	15	390	577	346.984	218.368	0.028282	0.051612	6	13	14	18	19	16	7
24	16	377	626	555.434	427.195	0.030661	0.058135	4	17	13	15	18
24	17	420	666	452.53	374.192	0.006866	0.022024	3	39	16	13
24	18	331	605	360.129	246.028	0.024325	0.035929	3	19	15	16
24	19	307	546	561.823	406.752	0.028665	0.037482	4	20	14	18	15
24	20	338	509	487.514	527.351	0.019059	0.052354	6	22	23	19	14	7	21
24	21	389	474	347.254	382.662	0.04417	0.012622	4	8	22	20	7
24	22	341	470	336.684	315.137	0.034382	0.030337	5	8	24	23	21	20
24	23	286	465	324.45	202.294	0.035225	0.10912	3	24	22	20
24	24	352	402	607.355	444.885	0.035522	0.03038	5	10	25	8	22	23
24	25	319	352	438.367	458.041	0.010368	0.016917	3	10	9	24
24	26	527	333	532.664	497.555	0.008376	0.002483	5	4	27	29	28	11
24	27	595	374	533.211	409.284	0.010966	0.007524	7	33	35	4	44	34	29	26
24	28	536	283	467.315	484.42	0.00162	0.000194	2	29	26
24	29	600	324	464.267	502.509	0.001722	0.001955	5	27	28	34	30	26
24	30	667	293	426.369	459.143	0.001763	0.001493	3	31	29	34
24	31	736	314	375.465	416.844	0.004776	0.004491	3	30	34	32
24	32	762	371	323.999	349.366	0.014271	0.009911	3	31	34	33
24	33	694	422	435.824	333.118	0.007051	0.00923	5	32	36	34	27	35
24	34	671	350	456.364	496.971	0.005868	0.011292	6	31	32	33	27	29	30
24	35	648	486	353.693	360.7	0.008947	0.003135	6	33	36	27	44	43	38
24	36	690	474	389.537	400.2	0.002068	0.004193	2	33	35
24	37	570	550	396.07	338.23	0.004104	0.005673	8	38	41	39	40	12	6	43	3
24	38	627	567	394.382	334.325	0.006592	0.004544	5	35	42	43	37	41
24	39	527	626	411.673	310.798	0.001419	0.007218	5	41	40	37	13	17
24	40	487	594	423.742	339.704	0.001885	0.011555	4	39	37	12	13
24	41	580	674	441.214	346.525	0.004946	0.002538	4	38	42	37	39
24	42	639	622	581.108	423.359	0.021322	0.009039	2	38	41
24	43	605	487	397.21	424.958	0.000807	0.013076	5	35	38	37	44	3
24	44	581	431	429.673	299.972	0.004137	0.014206	6	35	2	4	3	43	27
25	1	363	671	248.35	316.62	0.045402	0.065476	4	2	5	11	6
25	2	396	673	330.723	635.074	0.0136	0.04352	6	11	1	5	4	3	12
25	3	453	641	368.838	615.726	0.000928	0.025069	3	2	12	13
25	4	421	627	231.909	334.598	0.058965	0.050749	4	2	13	10	5
25	5	384	622	515.846	728.789	0.058642	0.072268	5	2	4	1	6	10
25	6	335	642	391.475	468.628	0.010921	0.018636	6	5	10	7	8	1	11
25	7	334	603	422.411	482.23	0.002041	0.013207	4	6	8	9	10
25	8	310	572	488.525	717.948	0.008121	0.054644	4	7	6	19	9
25	9	379	548	421.663	368.451	0.005078	0.017689	6	8	7	10	19	18	16
25	10	427	577	371.698	386.935	0.021292	0.014177	9	13	4	5	6	9	7	16	15	14
25	11	378	715	360.756	400.594	0.007244	0.013883	4	2	12	1	6
25	12	452	686	360.718	382.485	0.016585	0.022292	6	2	11	3	21	13	20
25	13	505	610	387.235	407.139	0.019038	0.00688	6	12	3	14	10	4	20
25	14	491	569	402.348	428.692	0.032696	0.012996	6	13	10	15	29	20	31
25	15	489	517	170.767	261.4	0.104758	0.052447	5	10	14	31	17	16
25	16	445	508	305.695	389.728	0.021047	0.007414	5	9	10	15	17	18
25	17	484	470	309.548	344.021	0.022692	0.02428	6	15	31	16	18	19	32
25	18	415	485	403.521	446.126	0.007442	0.006636	4	9	16	17	19
25	19	364	473	367.928	389.653	0.007925	0.020628	5	8	9	18	32	17
25	20	557	621	689.135	403.218	0.059855	0.010742	8	13	29	14	23	21	12	27	24
25	21	503	730	491.32	609.124	0.022679	0.041214	4	12	20	23	22
25	22	531	765	418.636	455.137	0.013017	0.0191	2	23	21
25	23	579	689	299.386	323.006	0.063877	0.047878	4	20	21	22	24
25	24	636	681	518.591	629.947	0.026802	0.057632	5	23	25	26	27	20
25	25	715	717	331.609	315.038	0.033716	0.1129	2	24	26
25	26	690	651	493.197	734.69	0.015871	0.083767	3	24	27	25
25	27	637	613	363.957	340.432	0.04037	0.049334	6	24	26	20	28	29	37
25	28	612	553	459.491	650.07	0.020728	0.105695	4	27	29	37	30
25	29	558	559	440.659	386.122	0.010686	0.017933	6	14	20	27	30	31	28
25	30	564	483	328.57	316.016	0.040803	0.045047	5	29	31	33	37	28
25	31	527	501	404.772	623.92	0.02457	0.056778	7	29	14	15	17	32	33	30
25	32	456	409	481.851	563.728	0.014245	0.022334	4	19	17	31	33
25	33	518	385	455.598	422.572	0.025185	0.027272	7	32	31	30	34	35	37	38
25	34	518	322	675.548	544.096	0.040109	0.016513	2	33	35
25	35	570	358	401.729	389.804	0.066563	0.024464	4	33	34	36	38
25	36	619	303	871.151	249.317	0.043617	0.01658	3	35	39	38
25	37	652	513	773.345	235.441	0.07004	0.060329	5	33	30	28	27	38
25	38	666	408	829.987	248.865	0.03617	0.020665	5	35	37	33	39	36
25	39	708	329	642.94	193.599	0.014851	0.01198	2	38	36
26	1	371	710	445.061	828.053	0.017853	0.007015	3	4	2	3
26	2	406	679	285.976	685.608	0.092129	0.021611	5	4	10	3	1	8
26	3	409	642	560.663	745.095	0.069854	0.025304	5	35	34	10	2	1
26	4	413	739	536.636	641.958	0.048476	0.009703	5	5	1	2	8	7
26	5	431	775	264.066	570.974	0.092833	0.044822	4	15	6	7	4
26	6	456	802	214.792	592.183	0.17561	0.043032	4	17	16	15	5
26	7	493	730	324.116	423.206	0.047126	0.062959	6	15	5	8	4	14	9
26	8	473	685	393.141	659.712	0.036482	0.035089	5	4	7	9	10	2
26	9	525	687	308.317	448.394	0.067399	0.057802	5	7	11	8	10	14
26	10	492	629	892.771	1414.53	0.268329	0.18452	6	9	11	34	3	8	2
26	11	564	656	161.544	376.627	0.136772	0.054454	8	33	12	32	13	9	14	10	34
26	12	603	634	153.833	372.953	0.247459	0.042128	5	11	32	31	13	29
26	13	621	703	205.407	472.345	0.1423	0.034471	7	23	22	12	11	29	14	19
26	14	564	731	202.436	532.435	0.083537	0.03843	6	13	19	15	7	9	11
26	15	519	779	855.318	1432.29	0.246824	0.18459	7	19	16	20	14	7	5	6
26	16	511	833	487.823	842.573	0.053641	0.034377	5	18	6	17	20	15
26	17	452	854	612.879	643.329	0.073444	0.005701	3	18	6	16
26	18	514	888	538.498	579.232	0.061637	0.009579	5	19	16	20	17	21
26	19	598	799	290.778	451.964	0.055148	0.040387	7	21	22	14	15	20	18	13
26	20	551	827	265.089	490.729	0.10633	0.069495	4	19	18	16	15
26	21	640	841	229.762	515.881	0.151977	0.036618	4	19	18	22	23
26	22	657	778	448.078	570.071	0.084701	0.03176	4	23	19	13	21
26	23	703	782	943.74	1216.34	0.206747	0.156045	7	28	13	29	24	22	25	21
26	24	743	820	376.85	442.528	0.083596	0.110188	2	23	25
26	25	777	744	305.754	301.953	0.05432	0.101615	5	26	28	23	24	27
26	26	775	657	344.889	268.835	0.003872	0.057066	4	30	27	25	28
26	27	843	730	351.043	266.433	0.001829	0.001485	2	26	25
26	28	712	690	414.38	645.466	0.051096	0.068691	5	30	26	25	23	29
26	29	663	660	870.494	759.743	0.200507	0.036677	6	31	30	28	23	13	12
26	30	721	593	414.285	517.737	0.030113	0.026568	5	31	29	28	26	32
26	31	639	604	569.336	622.859	0.094027	0.01591	4	32	12	29	30
26	32	599	574	579.183	639.971	0.123524	0.023212	6	36	12	11	33	31	30
26	33	561	540	368.944	459.184	0.060623	0.009601	4	36	11	32	34
26	34	485	579	196.066	455.995	0.174881	0.068923	5	10	33	11	35	3
26	35	410	604	478.768	765.082	0.077516	0.025322	2	34	3
26	36	596	525	360.195	579.403	0.02133	0.006032	2	32	33
27	1	428	157	459.63	492.006	0.027166	0.018874	3	2	3	4
27	2	386	225	485.139	400.729	0.01489	0.029891	3	5	1	3
27	3	454	328	683.361	641.526	0.013707	0.012076	5	4	10	1	2	5
27	4	504	270	774.21	758.773	0.024218	0.029872	5	11	12	3	10	1
27	5	363	310	682.549	634.987	0.010693	0.010318	4	10	6	2	3
27	6	353	377	563.914	585.349	0.040957	0.048594	4	10	7	9	5
27	7	329	429	263.985	217.07	0.115793	0.17536	3	6	8	9
27	8	318	542	471.315	422	0.04565	0.049595	3	29	9	7
27	9	419	484	692.36	697.708	0.032505	0.046265	7	10	22	23	29	6	8	7
27	10	470	397	895.544	643.801	0.01759	0.003086	7	11	4	3	5	6	9	22
27	11	579	301	611.31	502.999	0.012456	0.01476	6	14	13	12	4	10	22
27	12	580	192	457.155	409.623	0.034137	0.039816	2	11	4
27	13	656	273	690.332	658.843	0.021561	0.014072	3	14	15	11
27	14	605	386	464.01	521.183	0.015125	0.008542	6	16	21	22	11	13	15
27	15	693	332	456.889	483.267	0.008644	0.008096	4	16	14	17	13
27	16	686	427	498.976	606.639	0.005619	0.010787	6	18	21	14	15	17	20
27	17	752	369	490.273	422.201	0.000498	0.01411	2	16	15
27	18	738	517	474.883	462.758	0.033328	0.038091	4	25	19	20	16
27	19	666	546	227.99	228.371	0.153316	0.158677	3	25	20	18
27	20	626	502	712.065	746.797	0.05787	0.068823	6	25	19	18	16	21	24
27	21	594	452	604.015	700.109	0.006665	0.014775	5	16	20	14	22	24
27	22	530	446	702.718	714.649	0.010032	0.014934	7	14	11	10	9	23	21	24
27	23	489	506	630.897	816.42	0.004833	0.031837	6	22	24	28	9	29	30
27	24	565	546	523.155	412.653	0.007575	0.048979	6	25	20	22	23	28	21
27	25	648	630	495.679	502.305	0.027326	0.030807	6	26	24	28	19	18	20
27	26	647	697	706.336	723.527	0.021745	0.013734	3	27	28	25
27	27	606	758	486.552	592.989	0.012737	0.012785	4	33	32	28	26
27	28	547	641	530.924	584.287	0.006112	0.011757	8	27	26	25	24	23	30	31	32
27	29	398	578	770.991	573.501	0.020288	0.013409	4	23	30	8	9
27	30	444	614	533.005	486.435	0.007947	0.015594	4	31	29	23	28
27	31	456	683	501.049	465.898	0.007613	0.003434	4	33	30	28	32
27	32	509	716	369.149	417.979	0.014386	0.011632	4	33	27	28	31
27	33	484	825	391.437	426.242	0.007023	0.007375	3	31	32	27
28	1	634	914	275.441	254.713	0.274647	0.388284	2	3	2
28	2	521	857	957.858	1143.16	0.144333	0.171764	3	4	1	3
28	3	550	827	883.705	997.314	0.092582	0.114899	6	4	5	6	7	1	2
28	4	478	771	406.204	580.534	0.064148	0.048546	4	5	2	3	25
28	5	487	716	424.08	343.006	0.04285	0.135546	5	25	4	3	6	24
28	6	521	685	894.139	1027.26	0.057484	0.094542	8	24	3	9	7	13	23	12	5
28	7	621	840	456.484	556.387	0.052425	0.052513	4	3	6	9	8
28	8	687	831	285.482	299.226	0.032674	0.058151	3	7	9	10
28	9	615	768	431.585	497.87	0.031545	0.043911	6	6	7	8	10	11	12
28	10	682	755	408.616	508.407	0.006512	0.024559	4	8	9	11	15
28	11	652	690	382.105	314.909	0.031978	0.089605	5	10	9	12	14	15
28	12	581	681	733.414	929.985	0.035891	0.074472	4	11	9	13	6
28	13	553	662	831.061	1007.64	0.022139	0.096576	4	12	6	23	14
28	14	631	624	713.904	605.955	0.036293	0.038253	8	11	13	23	22	21	17	16	15
28	15	715	682	427.447	561.804	0.013405	0.017882	4	10	11	14	16
28	16	710	611	463.621	665.017	0.040932	0.007014	3	14	15	17
28	17	652	577	912.236	873.653	0.072807	0.11231	5	20	21	14	16	18
28	18	705	502	416.74	230.43	0.040183	0.144079	3	20	19	17
28	19	651	439	463.639	353.634	0.002376	0.022351	4	30	20	28	18
28	20	633	489	469.061	410.003	0.014834	0.032399	6	19	28	29	18	17	21
28	21	574	548	502.463	456.806	0.033215	0.036251	6	22	27	29	20	17	14
28	22	523	576	436.344	518.846	0.066895	0.046706	5	23	26	27	21	14
28	23	528	629	432.87	265.121	0.062144	0.237762	6	24	26	6	13	14	22
28	24	441	637	504.199	803.364	0.033881	0.081465	5	26	6	23	25	5
28	25	390	656	465.42	565.358	0.031341	0.029461	4	26	24	5	4
28	26	413	571	1030.04	932.984	0.082774	0.069734	6	31	25	24	23	22	27
28	27	474	505	1051.3	978.69	0.076317	0.063915	7	32	31	22	21	26	29	28
28	28	534	439	424.065	546.133	0.051308	0.027886	6	32	27	29	30	19	20
28	29	551	504	459.666	370.001	0.03297	0.054354	4	27	28	20	21
28	30	600	376	388.882	469.067	0.061252	0.020354	3	28	32	19
28	31	376	477	984.751	824.213	0.026936	0.012177	4	38	32	27	26
28	32	385	386	1023.17	750.427	0.070104	0.017213	7	33	31	37	38	28	27	30
28	33	293	276	861.527	565.534	0.010222	0.034042	3	32	37	34
28	34	227	302	1037.38	1105.17	0.017874	0.048653	3	33	37	35
28	35	191	330	1051.6	982.962	0.045839	0.035775	4	37	34	36	38
28	36	133	354	856.413	662.375	0.039184	0.019845	2	35	38
28	37	271	378	629.445	632.612	0.035437	0.021971	5	33	38	35	34	32
28	38	262	425	464.86	524.336	0.087421	0.030853	5	37	35	36	31	32
29	1	821	498	375.077	329.632	0.055033	0.030268	3	5	3	2
29	2	774	584	572.244	322.962	0.01406	0.018974	4	3	4	1	24
29	3	738	469	487.493	487.688	0.016194	0.016806	5	23	5	1	2	4
29	4	700	528	442.124	368.206	0.016511	0.011241	4	23	3	2	24
29	5	737	427	828.569	584.251	0.036719	0.014335	6	6	8	12	3	23	1
29	6	772	376	630.507	582.04	0.006298	0.003858	3	7	8	5
29	7	781	316	537.91	454.373	0.006445	0.010231	3	9	8	6
29	8	711	363	642.008	578.359	0.010049	0.010481	5	9	7	6	5	12
29	9	681	303	434.084	369.099	0.033175	0.025586	5	10	11	12	8	7
29	10	672	227	539.969	364.989	0.019008	0.006646	3	9	11	13
29	11	589	311	792.487	501.496	0.039678	0.015828	6	10	13	15	9	22	12
29	12	631	392	730.08	660.85	0.014815	0.029084	6	11	9	8	5	23	22
29	13	548	212	389.024	340.964	0.041194	0.012121	4	10	14	15	11
29	14	445	121	454.645	340.998	0.012527	0.009761	2	13	15
29	15	519	311	632.045	470.406	0.031608	0.020268	7	13	14	16	20	21	22	11
29	16	445	277	608.289	497.599	0.015117	0.016704	5	15	17	20	19	18
29	17	339	211	502.965	383.128	0.00686	0.011567	2	16	18
29	18	354	304	609.005	483.674	0.003237	0.003555	4	17	16	19	32
29	19	385	333	548.789	547.929	0.01245	0.024251	4	16	20	18	32
29	20	447	392	335.935	272.808	0.041678	0.044937	5	16	15	21	19	30
29	21	521	437	354.723	302.974	0.027032	0.011585	5	15	22	20	30	25
29	22	580	435	513.368	378.279	0.016313	0.016044	6	15	11	12	21	23	25
29	23	641	495	601.245	439.916	0.008935	0.009702	7	12	22	24	25	4	3	5
29	24	603	596	675.416	513.446	0.030356	0.025669	6	25	23	4	27	26	2
29	25	540	513	533.97	375.574	0.01351	0.007405	6	22	21	30	26	24	23
29	26	518	613	351.903	300.582	0.044352	0.020412	6	30	25	27	24	29	28
29	27	534	781	403.729	385.097	0.05273	0.018958	3	24	26	28
29	28	472	728	191.662	258.981	0.14665	0.034192	4	26	27	29	38
29	29	458	614	632.277	480.947	0.067497	0.030457	6	30	26	28	31	38	36
29	30	454	491	467.367	329.676	0.010779	0.011195	7	21	20	31	32	29	26	25
29	31	384	493	420.461	331.343	0.013155	0.015412	5	32	30	33	34	29
29	32	338	382	526.453	518.088	0.015649	0.034617	5	19	31	30	18	33
29	33	292	465	297.124	254.431	0.03566	0.040969	3	32	31	34
29	34	306	588	419.798	335.31	0.022695	0.021565	4	33	31	36	35
29	35	221	693	541.993	441.828	0.010965	0.014115	3	34	39	36
29	36	317	718	723.696	582.444	0.020328	0.018373	6	34	35	39	37	38	29
29	37	372	724	620.997	570.5	0.010875	0.01415	2	36	38
29	38	390	775	458.608	387.497	0.044686	0.029385	6	37	36	39	40	28	29
29	39	238	801	635.928	577.874	0.007206	0.01141	4	35	36	38	40
29	40	299	871	675.86	639.077	0.014532	0.024562	2	39	38
30	1	951	79	270.75	380.418	0.004662	0.000807	1	2
30	2	878	92	316.845	406.129	0.058355	0.019198	3	3	1	4
30	3	808	193	330.385	245.223	0.052094	0.050547	3	5	2	4
30	4	719	168	818.926	503.94	0.116816	0.046639	4	5	2	3	7
30	5	751	234	348.508	292.138	0.189614	0.044806	5	6	8	7	4	3
30	6	742	299	360.071	303.412	0.413164	0.026266	3	9	8	5
30	7	659	220	949.262	719.14	0.422334	0.104143	4	5	4	8	11
30	8	666	288	56.8365	235.239	0.864005	0.091074	5	9	6	5	7	11
30	9	688	350	60.8237	167.695	0.676288	0.110948	5	10	8	6	11	15
30	10	896	453	340.765	319.697	0.560075	0.078522	1	9
30	11	523	309	1009.23	620.061	0.537196	0.102679	6	7	8	9	15	12	14
30	12	416	283	633.72	472.89	0.03436	0.01208	3	11	13	14
30	13	322	245	411.638	353.717	0.079537	0.029307	2	12	14
30	14	434	373	925.974	569.279	0.068343	0.024679	6	13	12	11	15	18	17
30	15	519	404	438.407	302.682	0.196833	0.055482	5	9	11	14	17	16
30	16	511	481	358.69	233.79	0.098421	0.031038	3	17	19	15
30	17	427	495	377.826	441.233	0.168401	0.044078	7	18	15	14	16	19	20	21
30	18	387	441	876.551	716.573	0.106396	0.033028	3	14	17	21
30	19	483	594	104.436	200.515	0.245731	0.106645	5	16	17	25	26	20
30	20	374	538	66.1243	292.739	0.513526	0.025492	7	23	24	25	17	21	22	19
30	21	307	489	325.547	440.276	0.171655	0.020844	4	18	17	20	22
30	22	299	536	444.082	362.082	0.236701	0.01201	5	23	21	20	27	28
30	23	305	616	475.651	326.251	0.223999	0.009063	6	24	22	20	27	28	29
30	24	441	644	355.648	267.36	0.137513	0.051394	4	26	23	20	25
30	25	438	594	365.216	552.244	0.211647	0.092206	4	19	26	20	24
30	26	540	719	364.456	548.317	0.098247	0.09606	3	25	19	24
30	27	258	587	90.0358	226.37	0.496255	0.032872	3	23	22	28
30	28	197	606	448.211	341.331	0.11192	0.012796	5	27	22	23	29	30
30	29	184	698	259.076	241.511	0.046146	0.014322	3	23	28	30
30	30	70	684	333.912	275.861	0.107966	0.004082	3	28	29	31
30	31	47	738	95.5252	264.127	0.295408	0.000356	1	30
31	1	712	193	402.948	180.841	0.045593	0.254842	2	15	2
31	2	624	243	490.921	326.971	0.051572	0.127693	5	1	3	15	14	13
31	3	535	239	751.281	811.105	0.068706	0.158012	5	2	13	4	5	6
31	4	487	207	436.614	191.423	0.056371	0.207269	2	5	3
31	5	462	248	251.746	267.893	0.254028	0.222127	5	4	3	6	8	7
31	6	529	319	802.471	1013.06	0.094782	0.078657	7	3	7	12	13	5	10	11
31	7	451	333	1004.05	862.385	0.209448	0.090158	6	6	5	8	9	23	10
31	8	414	273	1027.41	879.127	0.266659	0.138742	3	5	7	9
31	9	360	331	228.259	360.582	0.379583	0.137121	3	7	23	8
31	10	459	393	209.626	371.749	0.406938	0.117954	6	23	22	21	7	6	11
31	11	571	409	1133.78	869.202	0.078283	0.047302	9	21	20	6	12	13	16	14	19	10
31	12	565	346	1097.18	1139.65	0.00622	0.011038	3	6	11	13
31	13	597	325	1100.86	846.659	0.030783	0.035249	6	2	3	6	12	11	14
31	14	671	332	829.222	624.057	0.017741	0.030225	5	2	11	13	15	16
31	15	706	254	784.848	838.06	0.031679	0.173781	4	1	2	14	16
31	16	714	373	735.667	459.508	0.00862	0.032872	5	11	15	14	19	18
31	17	775	442	312.059	162.733	0.191949	0.171906	1	18
31	18	685	482	855.768	422.757	0.05315	0.036114	5	16	17	33	19	32
31	19	650	459	731.704	433.609	0.009302	0.019529	5	16	18	20	11	32
31	20	559	483	671.608	452.942	0.01832	0.027803	5	31	21	11	32	19
31	21	512	464	1008.06	773.535	0.088068	0.040395	7	31	27	22	10	11	20	39
31	22	464	452	734.513	582.551	0.063731	0.016846	5	25	27	23	10	21
31	23	364	392	802.373	795.66	0.111227	0.054902	6	9	7	10	24	25	22
31	24	318	455	592.4	530.59	0.024737	0.020339	4	23	28	26	25
31	25	438	484	741.406	471.761	0.008067	0.025098	5	24	23	22	27	26
31	26	379	534	1086.64	838.063	0.038837	0.052786	5	24	28	27	38	25
31	27	447	539	667.517	501.059	0.022502	0.021836	6	26	38	39	21	22	25
31	28	304	542	667.299	429.762	0.021029	0.035803	3	24	26	38
31	29	415	708	757.283	601.696	0.008392	0.013	3	30	38	39
31	30	482	670	770.302	416.921	0.012679	0.033401	3	29	39	31
31	31	536	613	557.179	413.225	0.027547	0.023675	7	39	20	21	32	37	30	36
31	32	612	544	628.976	512.837	0.004715	0.006386	7	20	19	18	33	34	37	31
31	33	713	583	519.529	409.455	0.019357	0.003254	3	18	32	34
31	34	677	623	603.117	412.308	0.003257	0.003192	4	32	35	37	33
31	35	681	684	742.512	378.303	0.004482	0.005216	3	36	37	34
31	36	577	713	763.105	457.532	0.008598	0.00293	3	37	31	35
31	37	591	646	629.424	461.364	0.003059	0.002846	5	32	31	36	35	34
31	38	361	629	889.383	569.256	0.009759	0.013176	5	28	26	27	29	39
31	39	479	590	1050.87	782.632	0.026465	0.036904	6	29	27	38	30	31	21
32	1	569	238	259.326	137.953	0.002461	0.021051	2	2	5
32	2	661	344	278.716	189.114	0.006872	0.141967	2	1	3
32	3	594	417	361.523	618.967	0.029912	0.106504	4	4	2	6	7
32	4	554	366	683.886	692.118	0.114537	0.113386	3	5	3	6
32	5	487	375	224.419	196.107	0.091819	0.115048	4	1	4	6	11
32	6	559	462	450.728	442.227	0.039874	0.049808	6	4	3	5	11	10	7
32	7	627	529	258.817	263.815	0.015473	0.037844	8	6	16	10	13	15	8	9	3
32	8	724	556	389.405	424.002	0.026392	0.022717	2	7	9
32	9	665	584	278.239	373.994	0.010407	0.009985	4	7	16	8	17
32	10	537	540	291.981	371.792	0.01342	0.010415	3	6	13	7
32	11	463	496	350.372	252.837	0.01297	0.020866	4	6	5	12	13
32	12	334	562	322.76	264.033	0.010232	0.007377	3	11	13	14
32	13	488	574	323.355	325.3	0.008874	0.005722	6	10	11	12	14	15	7
32	14	456	597	479.09	345.245	0.039982	0.004106	4	13	12	15	23
32	15	520	616	252.426	358.99	0.019868	0.00595	6	23	14	13	16	7	21
32	16	606	628	257.456	287.861	0.00716	0.011261	6	15	7	9	18	17	21
32	17	719	646	379.574	403.308	0.027984	0.012895	3	9	18	16
32	18	670	669	243.26	300.956	0.01427	0.008527	4	17	16	21	19
32	19	678	729	252.489	320.73	0.012173	0.004981	4	21	18	20	22
32	20	679	797	324.151	273.98	0.006675	0.011087	2	19	22
32	21	593	683	333.775	405.644	0.00886	0.01252	7	16	19	18	22	23	15	25
32	22	602	771	355.175	371.516	0.004874	0.008147	5	20	19	21	25	26
32	23	527	670	335.569	312.252	0.007894	0.003981	5	15	14	21	25	24
32	24	475	728	330.401	327.506	0.003874	0.008979	3	25	27	23
32	25	546	732	347.116	290.435	0.002872	0.013261	6	23	21	22	26	27	24
32	26	539	783	353.843	309.561	0.006118	0.012993	3	22	25	27
32	27	519	820	259.18	467.144	0.015165	0.032775	3	26	25	24
33	1	580	100	590.844	614.135	0.044086	0.41673	2	2	3
33	2	529	177	299.011	133.988	0.080098	0.219092	2	1	3
33	3	559	223	556.326	144.131	0.042646	0.22434	3	1	2	4
33	4	573	292	324.917	482.908	0.050178	0.099963	4	3	5	11	7
33	5	634	276	358.667	222.172	0.01369	0.046854	4	4	7	6	8
33	6	682	274	341.189	181.344	0.014856	0.004192	2	5	8
33	7	600	351	476.929	394.01	0.043441	0.046693	4	5	8	11	4
33	8	646	378	230.143	191.921	0.068124	0.051778	6	6	7	5	9	10	11
33	9	664	496	235.687	201.776	0.036541	0.024045	4	8	10	18	17
33	10	615	490	214.848	220.891	0.124263	0.060276	5	16	9	17	8	11
33	11	534	393	713.097	543.31	0.094637	0.098729	8	10	7	4	8	14	13	12	16
33	12	511	446	478.325	411.502	0.019592	0.008188	3	11	16	13
33	13	464	449	498.49	483.79	0.012467	0.084539	4	11	12	16	14
33	14	419	460	442.191	128.71	0.024755	0.326988	5	11	16	13	23	15
33	15	481	542	427.554	337.414	0.046613	0.092607	3	16	22	14
33	16	558	505	704.988	484.739	0.052381	0.061569	9	10	11	12	15	22	21	17	13	14
33	17	614	555	413.813	322.071	0.066357	0.054164	7	10	16	21	20	19	18	9
33	18	673	584	460.604	342.701	0.060291	0.041917	3	17	9	19
33	19	714	637	933.201	635.966	0.077961	0.053322	3	17	18	20
33	20	614	677	703.09	602.352	0.020857	0.016744	5	17	19	28	27	21
33	21	551	630	826.525	709.359	0.020384	0.030393	5	16	17	27	20	22
33	22	494	611	861.1	641.551	0.112919	0.057748	7	16	27	21	15	23	25	24
33	23	395	504	687.545	558.467	0.261316	0.335761	4	14	22	24	36
33	24	425	630	136.584	179.965	0.455652	0.305348	6	22	23	36	35	25	26
33	25	470	646	541.434	653.221	0.151166	0.148492	4	27	22	24	26
33	26	443	715	218	193.268	0.376741	0.354479	7	27	35	24	25	32	38	34
33	27	523	731	906.91	694.637	0.051099	0.035975	9	28	26	25	22	21	20	29	31	32
33	28	609	744	965.826	629.298	0.052379	0.034469	4	20	30	27	29
33	29	579	803	1123.79	787.355	0.006315	0.005025	3	28	27	31
33	30	678	817	358.332	277.718	0.185428	0.126205	1	28
33	31	531	824	940.98	699.417	0.001838	0.004312	4	27	33	32	29
33	32	476	788	1014.79	809.98	0.090604	0.080321	5	27	26	38	33	31
33	33	489	857	922.271	885.855	0.189008	0.204195	4	38	32	31	41
33	34	357	740	968.471	822.198	0.391065	0.379211	5	35	26	36	38	37
33	35	389	668	1706.36	1514.36	0.821419	0.831199	4	24	26	34	36
33	36	341	647	133.585	82.3311	0.61762	0.851206	4	24	23	35	34
33	37	346	772	134.553	182.848	0.681261	0.35428	3	39	38	34
33	38	412	808	922.439	696.405	0.237035	0.172723	8	26	34	37	40	39	32	33	41
33	39	323	812	812.712	644.406	0.305866	0.211413	4	37	43	40	38
33	40	384	870	1505.59	1413.32	0.627613	0.647842	5	43	39	38	41	42
33	41	422	915	124.851	113.867	0.675879	0.660072	4	33	38	40	42
33	42	357	926	180.565	171.303	0.228104	0.227122	4	41	40	43	44
33	43	299	864	149.958	142.645	0.389564	0.359101	4	39	40	42	44
33	44	302	944	119.716	114.37	0.020712	0.019995	2	43	42
34	1	545	379	446.344	307.348	0.031432	0.058481	4	2	3	8	7
34	2	615	420	406.885	463.716	0.00843	0.012598	4	1	3	4	5
34	3	552	450	570.541	607.876	0.019707	0.029007	4	2	4	7	1
34	4	622	485	509.411	461.416	0.023374	0.007222	5	3	2	5	6	7
34	5	678	493	437.984	396.268	0.005156	0.003602	4	2	4	17	6
34	6	585	553	332.793	465.236	0.058593	0.007533	7	5	17	16	15	13	7	4
34	7	540	503	922.172	625.124	0.078372	0.026368	6	3	8	1	6	4	13
34	8	441	406	582.857	422.935	0.013619	0.026223	5	1	7	13	10	9
34	9	361	462	448.946	593.489	0.011053	0.010266	3	12	10	8
34	10	411	462	614.1	664.919	0.00565	0.012428	5	12	11	8	13	9
34	11	424	482	596.514	733.13	0.002539	0.013226	3	13	12	10
34	12	400	534	495.003	491.453	0.00631	0.012024	6	26	9	14	13	11	10
34	13	471	504	639.041	598.951	0.015907	0.006692	8	6	14	15	8	11	12	10	7
34	14	444	578	546.548	617.366	0.002713	0.009812	6	25	26	20	13	12	15
34	15	544	593	578.14	557.017	0.023718	0.00348	6	6	16	19	20	13	14
34	16	616	598	462.706	544.738	0.011394	0.010605	5	6	17	18	15	19
34	17	677	593	406.241	375.983	0.004296	0.00892	4	5	6	16	18
34	18	651	679	481.277	399.175	0.011633	0.00799	3	16	19	17
34	19	556	648	324.75	470.226	0.038232	0.003412	7	16	18	23	21	24	20	15
34	20	474	612	458.219	464.172	0.013031	0.004347	5	19	24	25	14	15
34	21	551	707	507.384	585.855	0.014559	0.029505	3	22	23	19
34	22	545	794	433.317	321.865	0.002822	0.045349	2	21	23
34	23	476	722	465.131	456.516	0.009401	0.008805	4	22	24	19	21
34	24	424	715	591.46	474.459	0.022765	0.000116	4	23	19	25	20
34	25	384	663	604.374	464.811	0.004121	0.003824	4	24	14	20	26
34	26	349	592	596.651	459.898	0.002687	0.005735	3	25	14	12
35	1	865	430	354.119	412.111	0.000298	0.003567	2	2	22
35	2	798	390	338.612	367.016	0.02308	0.005086	3	3	1	22
35	3	776	342	616.423	474.384	0.031043	0.007936	4	4	7	2	22
35	4	724	287	520.433	477.069	0.004432	0.002163	4	6	5	7	3
35	5	679	199	623.694	420.668	0.009454	0.005251	3	8	6	4
35	6	641	296	564.089	537.815	0.003531	0.007559	4	8	5	4	7
35	7	629	392	611.677	420.979	0.036908	0.065752	9	8	6	4	3	22	26	27	9	54
35	8	590	294	449.329	458.296	0.016583	0.002537	6	11	10	9	7	6	5
35	9	531	390	528.974	387.952	0.033995	0.083113	6	8	7	10	17	21	54
35	10	514	330	335.867	458.05	0.0479	0.004121	5	12	11	8	9	17
35	11	511	259	671.815	513.173	0.040388	0.001806	3	12	10	8
35	12	456	278	672.719	542.176	0.055228	0.008432	6	13	14	15	17	10	11
35	13	411	189	444.163	514.193	0.029618	0.016894	2	14	12
35	14	384	251	304.82	337.877	0.044959	0.025747	4	16	13	12	15
35	15	383	291	455.981	492.341	0.034008	0.028001	5	16	17	18	12	14
35	16	269	173	262.008	316.397	0.020936	0.014458	3	14	15	18
35	17	416	348	380.677	559.917	0.021869	0.121853	7	18	15	12	10	20	21	9
35	18	335	351	276.976	265.971	0.026521	0.066206	6	16	17	15	19	57	59
35	19	427	419	360.417	136.232	0.013924	0.177516	5	20	21	55	57	18
35	20	403	389	298.527	376.885	0.007765	0.217644	3	17	21	19
35	21	468	422	251.84	83.5476	0.038417	0.459178	6	17	9	20	19	55	54
35	22	757	445	366.356	352.525	0.025045	0.024272	8	1	2	3	7	24	26	25	23
35	23	835	513	220.206	222.03	0.075599	0.081009	3	31	24	22
35	24	761	512	568.053	611.573	0.066205	0.10593	6	34	31	23	22	25	30
35	25	706	459	296.75	198.506	0.044945	0.129342	4	24	30	26	22
35	26	649	439	429.825	290.998	0.020024	0.07137	7	7	28	29	30	25	22	27
35	27	581	452	234.859	78.5516	0.098612	0.534525	4	7	54	28	26
35	28	589	502	525.449	470.688	0.035708	0.19668	8	54	53	52	38	39	29	27	26
35	29	648	516	446.079	280.55	0.007318	0.074928	5	38	34	30	28	26
35	30	698	509	536.143	539.811	0.0175	0.070945	5	34	24	29	25	26
35	31	782	563	272.431	276.514	0.04609	0.061223	4	34	32	24	23
35	32	764	605	392.038	532.702	0.008086	0.04485	4	35	34	33	31
35	33	720	601	430.277	585.826	0.000545	0.049519	4	35	36	34	32
35	34	698	565	453.505	427.687	0.011421	0.027566	8	38	36	33	29	30	24	31	32
35	35	752	660	431.354	269.566	0.000992	0.069516	4	37	36	33	32
35	36	672	618	434.938	327.088	0.006139	0.054035	5	37	35	38	33	34
35	37	685	667	480.917	495.42	0.033342	0.174816	5	41	40	38	36	35
35	38	611	588	641.242	805.005	0.015575	0.077437	8	46	37	40	39	28	29	34	36
35	39	552	600	625.092	712.165	0.013512	0.136665	5	51	46	38	52	28
35	40	610	668	452.602	423.825	0.040119	0.186889	4	46	41	37	38
35	41	674	705	199.352	69.9642	0.115842	0.567177	4	43	42	40	37
35	42	598	724	255.484	281.82	0.058367	0.199764	4	46	45	43	41
35	43	630	765	527.635	396.698	0.091034	0.251082	4	45	44	42	41
35	44	625	817	441.016	365.464	0.016654	0.123937	3	47	45	43
35	45	557	761	274.901	90.3058	0.05698	0.45286	5	46	47	44	43	42
35	46	523	686	570.339	721.289	0.036292	0.128521	9	51	68	50	39	38	40	42	45	47
35	47	537	789	485.711	404.434	0.018233	0.122143	5	46	48	50	45	44
35	48	506	835	527.438	445.703	0.013318	0.039526	3	49	50	47
35	49	429	786	764.002	638.376	0.027896	0.016342	4	50	70	69	48
35	50	461	739	684.243	897.644	0.029215	0.062012	6	46	68	70	49	48	47
35	51	482	620	641.796	560.203	0.047473	0.115351	6	66	68	67	52	39	46
35	52	492	545	355.57	113.318	0.047598	0.458996	6	56	53	28	66	51	39
35	53	492	518	276.182	109.032	0.027037	0.359392	5	54	28	55	56	52
35	54	530	482	350.939	523.378	0.026717	0.258758	7	7	21	9	27	28	53	55
35	55	463	474	408.125	439.313	0.016392	0.195521	6	19	57	21	53	56	54
35	56	376	517	327.76	613.442	0.030985	0.150858	9	57	58	62	52	55	53	64	65	66
35	57	371	461	509.864	485.086	0.034421	0.071633	6	19	55	18	59	58	56
35	58	322	483	323.601	297.406	0.008026	0.052296	5	57	61	56	62	59
35	59	295	402	345.78	474.014	0.010094	0.021103	5	57	61	58	60	18
35	60	187	378	442.718	452.089	0.013838	0.000278	2	61	59
35	61	264	448	330.386	440.27	0.004164	0.008111	4	60	59	58	62
35	62	241	535	334.39	491.153	0.001309	0.019097	5	61	58	56	63	64
35	63	198	610	396.608	457.62	0.00825	0.008607	3	62	64	71
35	64	290	593	314	318.285	0.020994	0.07156	5	62	56	65	63	71
35	65	345	599	635.004	873.994	0.068333	0.10935	7	64	66	56	67	68	70	71
35	66	400	556	783.476	793.344	0.088144	0.210546	5	65	56	52	51	67
35	67	400	625	308.418	224.132	0.090921	0.227504	4	66	65	68	51
35	68	407	678	301.654	466.088	0.082535	0.050563	6	65	70	67	51	46	50
35	69	348	773	417.56	485.498	0.03075	0.011771	3	70	72	49
35	70	336	706	578.702	542.661	0.027953	0.020393	7	65	71	69	72	68	50	49
35	71	241	690	318.903	453.985	0.039195	0.024483	5	65	64	63	72	70
35	72	254	759	476.801	353.931	0.013636	0.021662	3	71	69	70
36	1	111	569	390.984	450.198	0.056877	0.038911	2	7	2
36	2	194	556	673.503	855.191	0.023889	0.056555	6	7	14	1	3	4	13
36	3	262	544	580.023	687.539	0.004975	0.01743	4	12	2	13	4
36	4	297	589	579.928	718.274	0.005073	0.016141	6	7	5	12	2	3	11
36	5	319	646	436.61	555.103	0.014928	0.012734	6	8	6	7	10	4	11
36	6	301	686	596.809	730.669	0.019152	0.048896	3	8	5	7
36	7	200	638	680.669	436.863	0.020656	0.038524	5	6	2	1	4	5
36	8	398	683	386.104	377.059	0.01012	0.031762	4	23	6	5	10
36	9	465	691	488.108	473.007	0.003952	0.000543	1	23
36	10	385	613	370.037	478.139	0.012626	0.0081	5	23	8	5	11	22
36	11	360	552	554.301	667.357	0.011367	0.010098	6	5	10	22	21	12	4
36	12	318	507	486.675	480.232	0.018244	0.026379	6	21	16	11	4	3	13
36	13	235	485	461.352	443.938	0.017816	0.028109	6	16	12	15	14	3	2
36	14	173	484	398.174	444.477	0.018762	0.026926	3	13	15	2
36	15	230	407	406.938	444.006	0.037024	0.019105	5	18	17	16	13	14
36	16	301	455	820.088	744.126	0.041368	0.027495	5	21	17	15	13	12
36	17	347	402	805.928	724.205	0.046387	0.020165	6	19	20	21	16	18	15
36	18	304	339	373.671	434.495	0.038587	0.017777	3	19	17	15
36	19	393	374	423.564	502.743	0.032865	0.011539	5	17	18	28	27	20
36	20	407	445	762.988	707.232	0.021282	0.006888	5	21	27	26	19	17
36	21	407	504	783.523	785.464	0.019699	0.015534	8	11	22	24	26	20	16	12	17
36	22	417	551	526.801	552.178	0.044697	0.035579	5	23	11	10	24	21
36	23	480	611	422.332	448.302	0.046275	0.042179	6	24	25	9	8	10	22
36	24	478	532	1325.26	1289.19	0.102568	0.076971	7	25	34	33	23	22	21	26
36	25	556	577	549.182	656.576	0.071228	0.074869	5	41	34	40	24	23
36	26	457	482	624.285	780.606	0.040455	0.018905	6	21	24	33	20	27	31
36	27	456	426	502.859	572.303	0.0281	0.018401	6	31	20	26	29	28	19
36	28	431	332	547.508	575.171	0.035661	0.027584	3	27	29	19
36	29	485	340	1105.76	1100.16	0.073328	0.059416	4	31	27	30	28
36	30	544	338	1138.39	1016.95	0.112246	0.080442	3	32	31	29
36	31	510	415	569.938	581.671	0.058618	0.045884	6	32	27	26	33	30	29
36	32	578	395	363.081	381.516	0.151047	0.113058	4	36	33	31	30
36	33	537	467	1331.14	1160.2	0.154421	0.109585	6	32	36	34	24	26	31
36	34	592	501	1118.21	1012.56	0.129565	0.097841	6	40	36	35	25	33	24
36	35	653	495	510.092	552.022	0.057046	0.064886	6	40	39	38	36	37	34
36	36	605	407	335.273	329.346	0.133354	0.118948	5	35	37	32	33	34
36	37	661	417	327.515	376.334	0.012417	0.013796	3	35	38	36
36	38	695	476	319.249	297.746	0.015817	0.029716	3	39	35	37
36	39	744	526	267.462	245.853	0.030945	0.049545	3	40	38	35
36	40	725	574	329.936	335.758	0.062357	0.06615	6	42	39	41	35	34	25
36	41	627	605	324.145	276.739	0.026245	0.073917	2	40	25
36	42	867	612	330.005	265.932	0	0.010253	1	40
37	1	643	218	368.876	465.151	0.010009	0.000282	1	2
37	2	621	329	464.437	447.498	0.286231	0.002354	5	5	1	6	4	7
37	3	796	438	378.133	488.112	0.455561	0.020175	1	5
37	4	484	257	454.423	429.168	0.399867	0.000194	3	8	7	2
37	5	680	413	79.9267	351.95	0.407948	0.019698	4	6	3	10	2
37	6	594	363	113.724	431.212	0.156024	0.004864	5	9	10	5	2	7
37	7	543	366	96.84	443.16	0.192121	0.001213	5	9	6	8	4	2
37	8	507	371	61.9684	421.655	0.267958	0.001036	3	9	7	4
37	9	546	427	84.0745	375.098	0.100145	0.007303	6	18	11	10	8	7	6
37	10	641	445	453.759	557.656	0.555473	0.02526	4	11	9	6	5
37	11	602	468	61.2877	406.151	0.214874	0.005354	4	12	18	10	9
37	12	592	515	118.546	440.65	0.072606	0.003409	5	20	13	14	11	18
37	13	601	554	57.7469	442.863	0.050283	0.00011	2	14	12
37	14	562	590	65.5078	458.098	0.248873	0.003722	6	16	13	20	21	15	12
37	15	542	639	488.513	513.583	0.449073	0.002706	3	21	16	14
37	16	607	664	419.461	440.474	0.218811	0.001989	3	15	17	14
37	17	750	767	462.175	477.507	0.001774	0.001229	1	16
37	18	526	503	68.9382	409.728	0.01832	0.002301	5	20	19	9	11	12
37	19	478	526	47.5664	379.213	0.046187	0.003454	3	25	20	18
37	20	503	570	66.9433	333.935	0.019544	0.014231	6	25	14	21	19	18	12
37	21	488	625	84.4027	474.138	0.22083	0.004989	5	25	22	15	20	14
37	22	410	645	428.438	475.558	0.473239	0.003003	4	25	24	23	21
37	23	312	686	400.966	572.74	0.456075	0.014839	2	22	24
37	24	362	577	44.512	403.446	0.749937	0.012351	4	26	25	22	23
37	25	422	553	95.1132	454.469	0.185031	0.005764	6	26	24	19	20	21	22
37	26	313	529	451.595	551.691	0.36836	0.0105	4	28	27	24	25
37	27	263	503	422.771	432.056	0.003403	0.006221	2	28	26
37	28	249	450	505.213	467.507	0.00418	0.003172	2	26	27
38	1	388	291	338.679	349.105	0.019917	0.019795	3	2	17	15
38	2	416	264	236.619	388.296	0.019002	0.015003	3	3	1	15
38	3	482	266	231.447	326.83	0.015189	0.033442	4	5	2	15	4
38	4	603	307	325.982	563.717	0.029956	0.02536	6	5	15	3	6	7	14
38	5	605	224	207.161	313.032	0.063916	0.041809	3	6	4	3
38	6	677	289	506.365	549.733	0.06731	0.02639	3	7	5	4
38	7	726	345	383.086	399.434	0.021724	0.024524	4	8	6	4	14
38	8	741	458	552.609	429.991	0.015406	0.023823	4	9	7	14	10
38	9	847	525	368.2	330.814	0.022808	0.055667	2	10	8
38	10	688	516	485.954	681.11	0.006785	0.033344	5	11	9	8	14	12
38	11	695	620	416.924	462.036	0.00547	0.014666	4	34	31	12	10
38	12	555	551	531.83	672.109	0.044294	0.019572	9	11	10	31	30	24	23	16	13	14
38	13	569	445	271.396	448.935	0.079328	0.022058	4	16	14	12	15
38	14	641	420	614.031	686.939	0.044876	0.020205	7	4	15	13	7	8	10	12
38	15	530	371	358.73	605.654	0.024933	0.030919	8	16	17	1	2	3	4	14	13
38	16	495	437	544.693	540.365	0.025419	0.01316	6	19	17	15	13	12	23
38	17	380	344	520.633	348.3	0.012391	0.024858	5	1	18	19	16	15
38	18	257	370	548.081	513.362	0.085619	0.017888	4	17	20	21	19
38	19	380	436	527.195	384.006	0.004384	0.020223	6	22	21	18	17	23	16
38	20	186	479	142.804	353.986	0.328143	0.032285	2	18	21
38	21	292	493	520.099	556.184	0.063908	0.01736	5	20	25	22	18	19
38	22	376	515	596.314	630.548	0.072025	0.02584	5	24	21	19	23	25
38	23	452	479	372.104	479.854	0.04805	0.010088	5	22	19	12	24	16
38	24	427	578	165.417	423.576	0.246049	0.030834	7	28	26	25	22	12	23	30
38	25	305	576	543.01	407.563	0.06756	0.030121	4	21	26	24	22
38	26	306	658	493.219	736.559	0.122712	0.056784	4	25	27	28	24
38	27	378	693	152.033	356.188	0.284784	0.054686	3	26	29	28
38	28	425	635	556.722	639.215	0.120015	0.033532	5	30	29	27	26	24
38	29	468	734	508.97	355.697	0.140971	0.040122	4	27	32	30	28
38	30	536	628	537.107	719.296	0.09846	0.046378	6	32	29	31	28	12	24
38	31	639	662	400.203	407.226	0.045301	0.023668	5	32	34	11	30	12
38	32	601	728	148.415	395.8	0.263191	0.022334	5	33	31	34	29	30
38	33	694	831	475.218	601.706	0.12793	0.020347	2	34	32
38	34	676	731	498.041	492.25	0.072963	0.006028	4	33	32	31	11
39	1	567	296	304.51	205.323	0.037668	0.045728	2	2	3
39	2	611	299	249.297	182.929	0.017845	0.107059	4	1	5	3	4
39	3	529	332	167.203	408.006	0.039229	0.077375	4	10	4	1	2
39	4	519	374	163.914	405.523	0.025671	0.043278	6	10	3	2	5	9	8
39	5	556	412	263.471	492.253	0.037558	0.051119	4	2	6	4	8
39	6	583	444	268.134	439.441	0.07838	0.004404	3	5	7	8
39	7	572	497	119.604	357.019	0.045219	0.005784	3	6	18	8
39	8	510	463	124.008	390.359	0.053789	0.009633	7	9	4	5	6	7	18	17
39	9	459	393	171.643	263.178	0.024067	0.028184	7	11	10	4	8	17	16	14
39	10	450	316	292.46	197.577	0.045619	0.07344	4	11	9	4	3
39	11	377	343	242.154	381.345	0.016098	0.05424	5	13	10	14	9	12
39	12	252	346	256.451	205.388	0.031591	0.063918	2	13	11
39	13	298	390	144.172	353.507	0.056042	0.055048	4	15	12	14	11
39	14	370	405	247.538	190.838	0.016945	0.045553	5	13	11	16	15	9
39	15	322	446	248.343	175.95	0.016007	0.039098	5	22	13	16	21	14
39	16	415	453	213.098	310.966	0.010301	0.02621	6	19	17	9	14	15	21
39	17	472	478	269.068	476.647	0.056412	0.029236	6	8	19	18	20	9	16
39	18	528	552	154.697	291.665	0.020037	0.019636	4	7	20	8	17
39	19	440	521	144.424	388.942	0.028395	0.009571	4	20	17	16	21
39	20	463	562	164.1	364.215	0.008737	0.010534	6	18	26	19	21	25	17
39	21	374	517	179.562	280.324	0.009466	0.018319	6	25	22	20	19	16	15
39	22	333	544	249.308	183.691	0.006774	0.011392	3	23	21	15
39	23	393	823	250.868	178.956	6.5e-05	7e-05	2	24	22
39	24	447	762	257.327	177.576	0.016566	0.017584	2	25	23
39	25	440	639	169.356	273.454	0.008922	0.012787	4	26	24	21	20
39	26	500	645	153.414	286.037	0.001349	0.005697	2	20	25
40	1	625	68	266.031	202.266	0.03794	0.032848	2	3	2
40	2	687	87	289.056	211.264	0.022323	0.024914	3	1	3	4
40	3	542	186	498.916	364.364	0.039148	0.033169	4	4	1	2	10
40	4	573	239	361.691	288.598	0.019946	0.009361	5	5	6	3	10	2
40	5	540	281	325.097	257.12	0.042188	0.012645	5	9	7	6	4	10
40	6	628	276	503.284	367.267	0.018874	0.018673	3	5	7	4
40	7	605	352	499.167	262.895	0.035072	0.011697	4	8	9	5	6
40	8	581	427	240.877	220.22	0.114302	0.024717	3	18	7	9
40	9	514	340	591.67	363.173	0.044077	0.016995	6	18	8	7	5	10	17
40	10	476	279	599.015	338.116	0.030001	0.004093	8	3	4	5	9	17	11	16	15
40	11	447	243	430.368	340.425	0.008606	0.003629	4	10	13	12	15
40	12	378	168	382.755	311.225	0.013319	0.005015	4	14	11	13	28
40	13	393	239	407.106	299.788	0.009585	0.006763	4	11	15	14	12
40	14	336	252	609.846	421.041	0.034889	0.018862	7	13	12	15	16	28	27	29
40	15	377	288	339.419	270.593	0.038018	0.013161	5	13	11	10	16	14
40	16	346	347	560.926	330.996	0.018141	0.016025	8	17	10	15	14	26	27	22	23
40	17	436	363	394.444	302.063	0.033058	0.018173	6	18	10	9	16	22	21
40	18	517	412	481.431	307.523	0.038241	0.014247	5	19	21	17	9	8
40	19	485	459	263.378	296.78	0.079881	0.017233	3	20	21	18
40	20	473	491	359.346	298.613	0.053937	0.034363	3	22	19	21
40	21	445	422	647.882	500.343	0.056394	0.038891	5	22	19	20	18	17
40	22	394	436	683.808	506.951	0.05314	0.04369	6	24	23	21	20	16	17
40	23	345	425	355.386	277.423	0.034477	0.033851	5	25	24	22	26	16
40	24	355	494	336.382	294.158	0.036706	0.034815	3	25	23	22
40	25	296	472	444.383	486.953	0.009738	0.038678	4	33	26	23	24
40	26	281	398	570.717	425.416	0.017398	0.014772	6	33	25	32	23	16	27
40	27	288	319	808.853	570.568	0.022576	0.026739	5	29	14	32	26	16
40	28	286	211	307.499	288.839	0.052206	0.015022	3	14	29	12
40	29	245	230	538.32	390.761	0.016031	0.008124	6	28	30	31	27	14	32
40	30	192	218	513.307	372.796	0.000231	0.000473	2	29	31
40	31	189	296	506.377	353.593	0.001783	0.002788	3	30	29	32
40	32	223	364	592.041	422.333	0.013443	0.007829	6	34	33	29	31	27	26
40	33	237	462	390.906	301.006	0.015847	0.030177	4	34	32	26	25
40	34	150	433	416.822	456.93	0.012002	0.017015	2	32	33
41	1	318	325	710.387	467.482	0.108486	0.095417	2	4	2
41	2	362	356	428.93	309.451	0.035592	0.03397	3	4	1	3
41	3	385	379	305.012	220.367	0.018454	0.013916	3	4	2	13
41	4	420	334	275.705	186.79	0.061827	0.12433	6	5	3	2	1	13	12
41	5	465	306	416.637	353.017	0.023984	0.059557	6	7	6	4	12	11	10
41	6	408	241	735.302	590.251	0.10536	0.143407	2	7	5
41	7	471	251	301.547	192.413	0.079015	0.125013	4	8	6	5	10
41	8	542	241	727.94	512.854	0.097375	0.096736	3	9	10	7
41	9	612	270	708.933	407.805	0.035017	0.019198	4	18	8	17	10
41	10	536	323	302.447	248.49	0.08182	0.052866	6	8	7	5	11	17	9
41	11	513	378	399.271	341.753	0.034109	0.041094	7	5	14	15	12	10	17	16
41	12	466	362	533.23	830.817	0.023421	0.193497	5	5	13	14	11	4
41	13	428	403	459.02	291.76	0.021198	0.077101	4	3	4	12	14
41	14	456	429	465.019	486.956	0.002604	0.034539	4	13	12	11	15
41	15	474	438	414.772	381.699	0.035612	0.015291	3	14	11	16
41	16	499	473	871.861	577.652	0.109492	0.060579	7	15	11	27	28	29	30	17
41	17	563	361	791.703	546.462	0.04072	0.026495	7	18	9	11	10	22	27	16
41	18	630	346	755.674	475.427	0.000738	0.002477	5	19	9	21	17	22
41	19	689	377	749.839	474.423	0.000731	0.000311	3	20	21	18
41	20	764	437	745.171	442.236	0.001071	0.001466	3	24	21	19
41	21	673	421	673.502	474.891	0.001979	0.001367	6	24	20	19	18	22	23
41	22	606	412	755.276	552.788	0.005159	0.002899	5	27	23	21	18	17
41	23	648	436	759.566	533.155	0.006708	0.002979	4	24	27	22	21
41	24	696	479	686.283	496.318	0.009163	0.005327	6	25	26	23	21	20	27
41	25	692	542	791.687	514.664	0.02174	0.016557	3	33	26	24
41	26	652	504	870.131	645.968	0.025449	0.027907	4	33	25	24	27
41	27	593	459	1070.07	656.571	0.070711	0.034049	8	33	16	28	26	24	23	22	17
41	28	570	487	297.185	276.245	0.142849	0.06298	4	33	16	27	29
41	29	533	514	376.303	312.523	0.026979	0.017945	6	33	28	16	31	30	32
41	30	460	543	322.982	228.507	0.071324	0.080959	3	29	16	31
41	31	501	557	459.955	405.722	0.012778	0.026585	3	29	30	32
41	32	562	562	378.536	346.234	0.004321	0.002484	3	33	31	29
41	33	606	569	451.07	325.327	0.054448	0.037917	6	32	29	28	26	27	25
42	1	241	166	272.981	236.357	0.000948	0.046269	1	2
42	2	330	251	293.033	387.856	0.002086	0.021075	4	1	3	4	6
42	3	268	332	265.689	248.035	0.006816	0.038265	3	2	5	4
42	4	378	358	330.612	385.705	0.002943	0.009275	4	2	6	5	3
42	5	340	400	333.019	393.859	0.013048	0.013655	4	6	8	4	3
42	6	456	409	331.283	372.028	0.025912	0.007139	7	2	4	7	9	8	5	12
42	7	547	393	507.264	397.683	0.033268	0.014463	3	6	12	13
42	8	416	513	535.49	515.135	0.029635	0.010875	5	6	5	10	11	9
42	9	491	515	559.802	474.574	0.013082	0.003267	4	6	8	11	12
42	10	391	578	302.754	379.154	0.044447	0.00864	3	8	18	11
42	11	521	603	561.414	466.922	0.041373	0.014134	9	8	9	10	18	17	15	14	12	19
42	12	619	493	551.227	501.372	0.022497	0.018066	6	9	6	7	13	14	11
42	13	691	427	282.963	262.705	0.083069	0.070108	3	7	12	14
42	14	671	544	588.373	542.356	0.031997	0.025441	5	15	16	12	13	11
42	15	627	630	558.99	486.097	0.034394	0.018361	4	17	11	14	16
42	16	672	640	1020.5	753.776	0.111993	0.042209	4	17	15	14	20
42	17	601	718	1022.32	745.891	0.096181	0.037457	5	11	15	16	20	19
42	18	453	691	308.916	383.518	0.145105	0.033043	4	10	11	19	21
42	19	532	731	1428.28	832.141	0.216221	0.062273	6	20	17	11	18	21	22
42	20	639	817	276.044	348.703	0.405241	0.123012	4	16	17	19	22
42	21	496	837	570.175	491.829	0.121614	0.0358	3	18	19	22
42	22	567	864	1328.52	795.336	0.200531	0.057396	3	20	21	19
43	1	549	392	211.902	180.449	0.037175	0.006189	4	13	12	11	2
43	2	621	421	137.519	128.758	0.012402	0.02855	3	1	11	3
43	3	623	456	127.663	199.068	0.008433	0.015939	4	2	11	10	4
43	4	640	492	193.536	162.049	0.01994	0.00622	5	3	9	10	5	6
43	5	704	519	182.072	147.951	0.007589	0.006119	2	4	6
43	6	657	528	138.016	187.687	0.009295	0.006554	5	4	5	8	9	7
43	7	632	570	153.13	142.103	0.007125	0.007267	4	6	27	8	28
43	8	595	541	112.868	186.573	0.00845	0.007954	5	6	7	9	26	27
43	9	599	514	147.126	214.732	0.007456	0.014618	5	4	6	10	26	8
43	10	569	487	129.366	144.294	0.005841	0.012765	6	3	4	18	25	26	9
43	11	570	444	128.311	189.746	0.010679	0.006146	5	1	2	3	12	18
43	12	532	437	150.931	200.997	0.00814	0.001591	5	1	14	13	11	18
43	13	506	396	130.544	170.545	0.021444	0.003343	3	1	14	12
43	14	468	454	174.843	198.47	0.01351	0.010412	7	16	15	13	12	18	17	19
43	15	423	437	161.439	206.625	0.010104	0.010667	2	16	14
43	16	410	492	221.758	147.97	0.02085	0.010525	4	20	19	15	14
43	17	473	513	119.912	134.064	0.00875	0.013798	5	18	14	19	24	25
43	18	524	479	126.348	202.822	0.004653	0.010918	6	14	12	11	10	25	17
43	19	432	536	130.902	140.15	0.022284	0.006375	5	20	16	14	17	24
43	20	398	554	203.926	171.952	0.013767	0.004951	4	21	19	24	16
43	21	442	617	221.548	154.252	0.026144	0.009633	4	22	23	24	20
43	22	510	624	174.03	237.241	0.015938	0.047752	4	28	27	23	21
43	23	500	592	122.246	145.479	0.017122	0.008052	6	22	21	24	27	26	25
43	24	470	560	153.27	145.105	0.011477	0.001575	6	21	20	19	17	25	23
43	25	519	532	137.669	160.427	0.002148	0.003772	6	18	24	23	17	26	10
43	26	543	549	123.167	153.572	0.001719	0.005233	6	23	25	10	9	8	27
43	27	564	585	126.271	140.85	0.005122	0.011353	6	7	28	22	23	8	26
43	28	589	615	138.526	135.179	0.004444	0.020154	3	7	27	22
44	1	548	291	262.903	303.199	0.039361	0.030235	5	11	12	2	3	10
44	2	606	335	286.12	332.031	0.019218	0.010418	2	1	3
44	3	589	402	445.783	457.118	0.03145	0.015342	5	2	1	9	10	4
44	4	673	423	386.372	417.592	0.023169	0.010835	4	3	9	5	6
44	5	644	473	283.169	355.145	0.036516	0.023902	4	4	7	6	9
44	6	689	486	276.379	433.387	0.007224	0.002985	3	4	7	5
44	7	622	522	289.239	469.656	0.03041	0.008969	4	6	5	9	8
44	8	593	532	287.79	487.149	0.079523	0.010205	5	7	27	28	29	9
44	9	557	453	644.668	648.692	0.074893	0.025382	8	3	4	7	5	26	27	10	8
44	10	501	371	284.494	425.169	0.060303	0.017636	7	3	26	15	13	11	1	9
44	11	482	327	561.555	573.491	0.054685	0.028821	4	1	13	12	10
44	12	432	290	399.576	418.713	0.029405	0.021567	4	1	13	14	11
44	13	445	367	605.013	652.095	0.047142	0.020826	5	15	14	11	10	12
44	14	406	371	596.448	532.71	0.021844	0.011398	4	16	17	13	12
44	15	446	417	297.782	464.203	0.052245	0.011796	4	16	26	13	10
44	16	399	473	527.241	628.134	0.02959	0.020426	6	18	20	26	15	14	17
44	17	309	413	348.945	379.109	0.031866	0.023304	3	18	16	14
44	18	329	470	279.583	380.046	0.05327	0.019584	4	19	20	17	16
44	19	242	533	350.183	357.638	0.026868	0.014058	3	22	20	18
44	20	379	538	617.363	566.361	0.034887	0.015204	7	21	22	19	18	16	25	26
44	21	395	602	460.997	458.378	0.005417	0.005157	5	24	23	22	25	20
44	22	285	570	442.901	392.331	0.009015	0.012236	4	23	21	20	19
44	23	339	642	517.304	531.294	0.002896	0.007151	3	24	21	22
44	24	381	680	567.799	532.645	0.007456	0.001081	4	31	25	21	23
44	25	450	601	461.91	534.171	0.005921	0.003134	6	28	31	24	21	20	26
44	26	486	483	504.045	560.404	0.017363	0.004656	8	16	20	25	28	27	9	10	15
44	27	541	509	486.633	584.242	0.018254	0.003608	4	8	28	26	9
44	28	522	587	580.129	696.336	0.020215	0.014132	7	8	30	29	27	25	31	26
44	29	600	605	660.551	573.281	0.078947	0.034632	5	8	33	32	30	28
44	30	545	652	449.86	473.489	0.013366	0.012828	3	29	28	31
44	31	481	692	441.393	542.859	0.006627	0.003834	4	28	30	25	24
44	32	648	701	245.658	246.561	0.113948	0.092575	2	33	29
44	33	671	643	396.792	414.446	0.030786	0.025375	3	29	34	32
44	34	776	664	398.977	349.91	6e-06	0.005404	1	33
45	1	704	327	26.21	219.282	0.002887	0.01029	1	2
45	2	630	363	29.662	276.976	0.002935	0.018571	2	1	3
45	3	596	366	26.1566	189.922	0.00211	0.018045	3	2	4	5
45	4	535	373	24.9104	277.289	0.360234	0.017226	3	3	5	10
45	5	517	437	23.1079	197.237	0.610303	0.06318	5	4	3	9	27	10
45	6	522	543	28.2414	202.9	0.18407	0.091174	4	27	26	7	8
45	7	479	524	24.5179	226.119	0.472269	0.083536	4	6	8	9	27
45	8	451	552	28.5102	343.045	0.741733	0.022089	6	7	21	6	15	14	9
45	9	467	464	324.984	281.143	0.919902	0.057963	8	5	7	27	10	11	13	14	8
45	10	452	384	272.408	313.055	0.447256	0.012156	5	9	4	5	11	12
45	11	429	413	309.064	285.827	0.003116	0.005317	4	9	10	12	13
45	12	379	403	264.012	238.379	0.001625	0.007199	3	10	13	11
45	13	396	445	265.752	218.867	0.008928	0.008477	5	9	12	11	14	16
45	14	404	488	329.474	227.506	0.228425	0.016514	5	9	13	16	8	15
45	15	407	537	328.891	340.032	0.18924	0.0181	6	16	17	18	8	21	14
45	16	354	478	379.61	291.429	0.010453	0.010528	4	13	14	15	17
45	17	328	518	300.956	229.927	0.00773	0.025676	6	16	15	25	24	18	19
45	18	396	588	301.794	218.358	0.000769	0.025695	5	15	17	19	21	20
45	19	362	605	334.033	235.08	0.005878	0.013239	6	17	24	23	18	20	22
45	20	380	648	288.234	417.238	0.002443	0.063963	4	19	22	21	18
45	21	418	662	309.152	277.591	0.268335	0.014601	4	20	18	8	15
45	22	319	671	247.642	214.611	0.018059	0.032445	3	19	23	20
45	23	316	610	376.115	277.347	0.012293	0.006074	3	24	19	22
45	24	309	563	408.441	294.257	0.006649	0.016758	4	25	23	17	19
45	25	298	541	399.329	480.575	0.007591	0.073947	2	17	24
45	26	586	520	35.816	371.072	0.459245	0.318504	2	27	6
45	27	543	485	3.99274	65.4064	1.29654	0.346218	5	5	26	6	9	7
46	1	663	242	305.822	310.934	0.023718	0.009942	3	2	7	6
46	2	701	314	481.633	413.745	0.021258	0.004908	4	6	3	5	1
46	3	754	339	329.582	363.906	0.01539	0.010545	3	4	5	2
46	4	715	409	436.213	532.94	0.010813	0.015069	3	13	5	3
46	5	660	400	382.667	392.445	0.00957	0.005797	6	13	12	6	4	3	2
46	6	625	368	387.101	390.958	0.005242	0.002629	8	12	9	10	8	7	2	5	1
46	7	627	280	429.553	363.127	0.010604	0.001891	3	6	1	8
46	8	580	263	349.602	371.72	0.006638	0.005791	4	9	6	7	11
46	9	562	335	469.166	481.587	0.009047	0.017563	4	10	11	8	6
46	10	547	404	444.95	413.306	0.003344	0.005991	7	15	12	17	16	11	9	6
46	11	503	326	363.191	295.497	0.005134	0.020151	4	17	10	9	8
46	12	596	451	474.407	377.283	0.005218	0.003845	6	15	14	13	10	6	5
46	13	708	476	574.963	521.39	0.013336	0.012034	4	14	4	5	12
46	14	592	502	540.446	400.665	0.012776	0.004422	4	21	15	12	13
46	15	528	490	411.272	357.472	0.004962	0.001188	6	21	20	16	10	12	14
46	16	492	476	387.743	357.819	0.00269	0.001008	5	17	19	20	15	10
46	17	448	456	372.662	344.512	0.004459	0.002604	5	19	18	11	16	10
46	18	332	491	308.61	342.448	0.019198	0.001149	2	19	17
46	19	396	538	464.967	382.351	0.01555	0.004046	5	24	18	17	16	20
46	20	465	565	343.975	361.519	0.004381	0.00174	6	23	24	19	21	16	15
46	21	542	573	355.471	366.835	0.008116	0.003689	5	20	23	22	14	15
46	22	532	654	403.411	493.138	0.003992	0.014441	2	23	21
46	23	465	672	342.993	381.721	0.001366	0.00688	4	20	22	24	21
46	24	407	632	355.925	289.857	0.00465	0.012656	3	23	20	19
47	1	562	893	526.99	958.323	0.048994	0.000612	1	2
47	2	591	863	877.303	905.243	0.025776	0.00046	3	6	1	3
47	3	604	827	842.843	897.611	0.007608	0.001571	3	6	2	4
47	4	613	769	850.063	774.099	0.008357	0.002269	3	6	3	5
47	5	647	675	927.252	833.619	0.008426	0.000532	5	10	9	8	4	6
47	6	527	769	596.654	849.742	0.027915	0.000587	6	8	7	4	3	2	5
47	7	499	712	848.664	894.229	0.019289	0.000544	4	17	18	8	6
47	8	553	660	907.909	847.542	0.039823	0.00193	8	9	15	19	16	7	17	5	6
47	9	606	575	893.656	768.309	0.037879	0.00744	5	11	10	8	5	15
47	10	659	567	806.052	864.57	0.050261	0.018132	3	11	9	5
47	11	732	475	335.333	512.659	0.151565	0.036247	3	13	9	10
47	12	682	349	448.728	473.045	0.053745	0.038909	1	13
47	13	616	399	765.266	745.002	0.075142	0.041141	5	22	12	11	14	15
47	14	522	470	336.134	460.64	0.103158	0.042363	5	22	15	13	19	21
47	15	566	539	749.134	813.915	0.029243	0.012812	5	9	14	13	19	8
47	16	496	634	347.757	670.465	0.082965	0.010196	3	8	19	17
47	17	471	673	502.138	901.067	0.042893	0.004615	5	16	18	19	7	8
47	18	415	692	910.786	827.623	0.068309	0.011693	4	20	19	17	7
47	19	471	592	581.183	771.925	0.035982	0.01167	8	15	8	16	14	21	20	18	17
47	20	400	611	355.078	512.38	0.130897	0.034665	3	21	19	18
47	21	448	508	941.995	758.143	0.136018	0.04399	4	22	19	14	20
47	22	471	349	423.91	365.876	0.084993	0.07911	5	24	21	14	13	23
47	23	406	316	466.856	470.019	0.095283	0.055021	2	24	22
47	24	390	250	1269.72	967.158	0.207899	0.138215	2	23	22
48	1	391	156	429.87	248.724	0.046722	0.134417	2	2	3
48	2	449	235	571.918	554.638	0.022664	0.035616	4	1	3	4	5
48	3	366	342	817.987	602.297	0.03276	0.027439	6	1	4	2	8	9	10
48	4	453	326	818.323	744.848	0.011884	0.013665	5	3	2	5	6	8
48	5	546	317	834.462	635.266	0.021791	0.005088	3	2	6	4
48	6	580	378	531.49	523.852	0.037042	0.040931	4	5	4	8	7
48	7	679	431	333.825	226.578	0.073317	0.130063	5	8	6	21	20	19
48	8	481	428	811.91	560.383	0.072506	0.02934	7	4	3	6	7	19	9	14
48	9	403	436	404.259	592.021	0.11068	0.00154	4	3	8	14	10
48	10	337	451	866.974	501.882	0.042405	0.005	5	3	14	11	13	9
48	11	214	532	420.904	625.904	0.052309	0.032934	4	13	10	12	15
48	12	253	551	404.269	631.249	0.052711	0.031751	4	13	11	15	16
48	13	374	547	904.115	551.543	0.087222	0.014994	8	14	11	12	10	16	28	27	17
48	14	430	509	978.926	565.705	0.085958	0.01489	7	9	8	18	19	10	13	17
48	15	182	648	434.62	282.365	0.017737	0.108609	4	11	12	16	29
48	16	331	594	798.44	577.717	0.077829	0.02528	5	15	12	13	29	28
48	17	474	564	872.14	978.443	0.057023	0.069475	6	27	13	14	18	26	25
48	18	480	522	425.64	710.956	0.084728	0.030408	4	14	19	17	25
48	19	525	496	271.483	368.772	0.174969	0.051918	6	8	7	20	18	14	25
48	20	594	553	859.565	724.227	0.121235	0.085376	5	7	19	21	25	24
48	21	640	520	337.025	405.216	0.092446	0.048439	5	7	20	24	22	23
48	22	687	521	814.407	681.505	0.078387	0.025811	2	21	23
48	23	735	557	647.302	642.82	0.030222	0.01432	3	24	22	21
48	24	699	623	618.997	577.679	0.036701	0.012688	6	35	25	20	21	23	40
48	25	558	589	792.502	556.76	0.063268	0.018323	8	17	18	19	20	26	27	35	24
48	26	510	591	848.348	596.106	0.076609	0.02912	3	27	17	25
48	27	471	628	281.99	375.762	0.169051	0.056632	7	28	31	13	17	26	25	35
48	28	403	657	319.053	393.391	0.070618	0.033664	6	16	27	13	29	30	31
48	29	323	676	433.434	576.722	0.022086	0.031243	4	15	16	28	30
48	30	369	732	418.138	624.05	0.004155	0.012767	4	28	29	31	33
48	31	473	702	462.464	768.07	0.028388	0.046521	7	30	33	28	27	32	35	36
48	32	494	741	292.916	376.679	0.044372	0.05035	4	33	31	36	34
48	33	434	802	394.029	569.052	0.010852	0.013324	4	30	34	32	31
48	34	556	879	281.519	505.801	0.051729	0.010448	3	33	36	32
48	35	604	675	805.235	559.105	0.107774	0.011949	8	25	27	31	36	24	40	38	37
48	36	564	775	653.1	653.218	0.083527	0.020095	5	31	32	34	37	35
48	37	603	766	282.87	466.183	0.084925	0.007983	4	36	38	35	39
48	38	663	717	306.179	517.647	0.037256	0.027788	5	40	35	37	39	43
48	39	671	764	287.162	518.979	0.003531	0.065821	4	38	37	43	44
48	40	726	701	293.295	364.156	0.115792	0.048276	4	24	35	38	41
48	41	836	756	747.764	740.304	0.13442	0.181666	3	43	40	42
48	42	965	778	308.59	258.176	0.14775	0.2093	1	41
48	43	788	826	374.337	239.188	0.030712	0.117169	4	39	44	41	38
48	44	777	930	291.898	214.052	0.005861	0.075133	2	39	43
49	1	294	269	326.271	335.653	0.03243	0.041898	1	2
49	2	333	353	493.928	537.75	0.010642	0.014237	4	4	1	3	5
49	3	283	364	418.804	416.314	0.010441	0.010848	2	2	5
49	4	364	399	548.991	603.127	0.05772	0.163261	6	31	2	5	6	8	7
49	5	289	413	559.113	520.073	0.004993	0.00407	4	4	2	3	6
49	6	273	455	515.151	584.696	0.025159	0.021407	3	5	4	8
49	7	355	501	257.929	129.586	0.053112	0.261567	7	31	8	11	10	4	33	12
49	8	260	491	276.006	330.396	0.039874	0.074722	5	6	4	7	9	10
49	9	213	515	240.388	190.198	0.060562	0.137369	3	8	10	15
49	10	273	546	417.388	461.624	0.032439	0.091377	6	8	9	14	15	11	7
49	11	348	561	659.43	734.925	0.055135	0.132975	5	14	10	7	12	13
49	12	414	559	429.22	502.534	0.02644	0.143012	7	11	7	34	35	33	30	13
49	13	393	612	455.855	500.716	0.017048	0.062962	7	29	18	16	14	11	30	12
49	14	304	610	526.612	682.816	0.004772	0.012064	5	10	15	16	11	13
49	15	243	626	534.912	541.267	0.026608	0.039112	6	14	9	10	16	20	19
49	16	358	661	541.866	614.923	0.010884	0.00937	6	15	19	17	13	18	14
49	17	398	710	413.711	503.024	0.010571	0.005012	4	19	22	16	18
49	18	428	688	363.76	454.037	0.017356	0.030547	6	22	17	28	29	13	16
49	19	342	731	405.708	450.884	0.011691	0.009205	5	15	16	17	22	20
49	20	323	773	411.898	467.528	0.013061	0.030734	5	15	19	22	21	23
49	21	391	799	290.881	201.09	0.034177	0.148703	5	20	24	23	22	27
49	22	405	770	596.936	619.635	0.045847	0.056547	7	19	20	21	27	17	18	28
49	23	375	850	472.852	480.979	0.029256	0.037776	4	20	25	24	21
49	24	445	848	330.38	470.46	0.007256	0.024833	6	25	23	21	26	27	49
49	25	381	887	290.669	394.445	0.021572	0.009408	3	23	24	26
49	26	476	870	392.323	522.679	0.007803	0.018498	6	24	49	50	51	52	25
49	27	459	786	329.982	402.275	0.016669	0.027526	5	24	22	21	28	49
49	28	483	720	396.802	350.392	0.015174	0.043229	6	27	22	18	48	49	29
49	29	483	661	277.677	197.16	0.019053	0.078337	6	18	13	48	36	28	30
49	30	496	623	311.325	169.539	0.012684	0.144705	5	36	29	13	12	35
49	31	420	410	227.362	126.865	0.037847	0.133276	5	32	33	4	7	38
49	32	466	432	269.228	140.89	0.01395	0.091802	4	38	34	33	31
49	33	429	465	236.087	121.807	0.026356	0.127704	5	32	31	7	34	12
49	34	492	510	413.775	389.325	0.01422	0.058092	8	39	38	32	12	33	35	36	37
49	35	478	559	328.149	384.316	0.008253	0.035214	4	12	34	36	30
49	36	535	603	407.039	412.382	0.02233	0.117892	9	43	41	34	37	35	30	47	29	48
49	37	555	548	441.531	420.507	0.023947	0.119764	5	40	39	34	36	41
49	38	524	414	347.637	360.289	0.013167	0.09344	4	39	32	34	31
49	39	568	497	368.092	385.451	0.009064	0.051796	4	40	37	34	38
49	40	592	557	252.462	135.936	0.03236	0.168108	4	41	37	39	42
49	41	598	605	260.493	106.51	0.025773	0.210653	5	42	40	36	43	37
49	42	687	585	408.106	396.168	0.043155	0.246985	3	43	41	40
49	43	673	636	246.496	141.58	0.062505	0.125188	5	44	42	36	41	47
49	44	671	686	425.741	364.427	0.032064	0.109617	4	45	43	46	47
49	45	721	750	534.022	559.674	0.090208	0.341756	4	55	46	54	44
49	46	676	745	275.565	139.398	0.080689	0.189219	3	45	44	47
49	47	596	713	619.576	206.389	0.088051	0.060782	8	44	36	43	46	54	52	51	48
49	48	539	705	270.564	166.038	0.037208	0.112645	7	47	51	50	49	28	29	36
49	49	500	786	403.648	461.236	0.007638	0.037388	6	24	26	27	48	50	28
49	50	526	806	417.427	556.439	0.012133	0.094408	3	26	48	49
49	51	556	810	323.848	263.146	0.034302	0.063201	4	26	52	47	48
49	52	586	840	527.2	570.328	0.039822	0.162084	5	51	26	53	54	47
49	53	613	915	342.698	416.517	0.034993	0.01863	1	52
49	54	650	813	256.462	115.186	0.088574	0.254613	4	55	45	52	47
49	55	744	875	208.331	110.477	0.087635	0.24844	2	54	45
50	1	446	722	370.874	530.106	0.079652	0.067922	1	2
50	2	460	660	193.642	290.901	0.103646	0.098199	3	3	4	1
50	3	492	623	432.708	571.782	0.030766	0.023227	4	6	2	4	5
50	4	437	591	414.65	689.661	0.038455	0.045608	4	3	5	21	2
50	5	488	563	417.465	585.922	0.026573	0.002862	7	18	11	6	3	4	21	17
50	6	560	600	456.538	564.057	0.03665	0.024036	4	11	7	3	5
50	7	623	589	230.543	277.123	0.050672	0.126673	3	11	8	6
50	8	678	574	406.155	783.393	0.033213	0.063117	4	11	10	7	9
50	9	738	618	291.707	665.705	0.020662	0.004998	1	8
50	10	635	499	301.447	585.192	0.005813	0.013012	4	14	12	11	8
50	11	582	540	264.105	533.842	0.021349	0.022494	7	12	17	5	6	7	8	10
50	12	543	493	338.638	849.541	0.007394	0.03626	5	14	13	17	11	10
50	13	528	447	393.566	563.69	0.017298	0.019078	6	18	16	15	14	12	17
50	14	597	440	284.474	475.051	0.013417	0.033362	4	15	13	10	12
50	15	502	359	416.55	819.189	0.009373	0.028573	3	13	16	14
50	16	474	409	425.264	936.225	0.018107	0.036402	4	18	13	15	19
50	17	495	500	261.05	618.934	0.017498	0.005929	5	18	12	11	13	5
50	18	452	485	240.018	531.382	0.031746	0.012517	6	19	21	17	5	16	13
50	19	412	462	339.746	615.451	0.012195	0.015257	4	20	18	21	16
50	20	383	488	368.502	499.16	0.01556	0.003134	3	21	22	19
50	21	400	550	255.647	462.07	0.024778	0.016367	7	23	22	20	19	18	5	4
50	22	349	501	265.615	496.863	0.018797	0.013315	3	23	21	20
50	23	277	607	410.881	782.686	0.039182	0.045667	2	22	21
51	1	265	596	396.467	446.032	0.00673	0.00104	2	2	16
51	2	356	522	509.913	489.243	0.01627	0.006085	4	1	16	3	4
51	3	303	487	339.903	358.753	0.033159	0.022245	2	2	4
51	4	411	452	523.862	521.297	0.013119	0.018405	5	16	2	3	5	6
51	5	471	441	603.156	767.013	0.012791	0.01825	6	16	4	6	7	13	14
51	6	510	410	559.864	770.639	0.006886	0.026738	4	5	7	9	4
51	7	549	421	607.658	707.941	0.019566	0.019445	6	5	10	13	6	9	8
51	8	616	411	321.839	422.134	0.063867	0.034765	3	10	7	9
51	9	625	376	390.735	407.176	0.022758	0.044905	3	7	6	8
51	10	603	467	686.68	719.499	0.060922	0.043344	5	12	13	7	8	11
51	11	641	537	324.291	347.341	0.053844	0.052842	2	12	10
51	12	552	545	354.843	412.998	0.055149	0.061591	5	14	13	10	11	15
51	13	525	482	582.476	845.216	0.015922	0.022811	5	5	14	12	10	7
51	14	482	520	853.935	990.181	0.093735	0.080195	5	16	13	5	15	12
51	15	511	584	367.235	470.667	0.044854	0.036524	3	16	14	12
51	16	424	536	362.464	424.381	0.03942	0.035958	6	1	2	4	5	14	15
52	1	374	275	351.066	407.807	0.000799	0.001612	1	2
52	2	419	456	328.948	371.792	0.001508	0.007646	3	4	1	3
52	3	527	537	287.351	399.456	0.004911	0.007476	3	4	2	5
52	4	420	523	316.591	516.383	0.001425	0.008314	4	6	2	3	5
52	5	470	575	359.709	497.124	0.005956	0.008217	6	6	4	3	9	10	8
52	6	351	575	334.581	533.218	0.001326	0.002356	4	7	8	5	4
52	7	370	635	363.159	649.362	0.005685	0.008049	5	14	15	8	6	13
52	8	443	624	298.388	496.133	0.014492	0.00935	5	7	6	9	5	13
52	9	493	620	360.933	530.156	0.007251	0.010775	6	5	8	11	12	13	10
52	10	585	650	479.431	780.118	0.018577	0.023283	5	5	11	20	22	9
52	11	536	660	341.109	593.386	0.004852	0.00396	5	19	10	20	9	12
52	12	487	695	330.703	671.867	0.0082	0.006017	5	13	15	19	9	11
52	13	453	698	497.501	745.502	0.025963	0.01252	5	8	7	15	12	9
52	14	376	707	352.477	696.714	0.001014	0.003146	3	16	15	7
52	15	433	734	390.938	858.727	0.004862	0.020117	7	18	16	14	7	13	12	19
52	16	374	782	329.586	671.334	0.001856	0.008597	4	18	17	15	14
52	17	401	798	310.258	624.997	0.000366	0.007253	2	18	16
52	18	450	798	315.007	478.096	0.003659	0.02175	5	19	17	15	16	25
52	19	524	745	372.246	589.888	0.005002	0.006233	7	24	25	18	15	12	20	11
52	20	598	733	351.844	620.331	0.004599	0.004706	7	24	19	11	10	22	21	23
52	21	645	733	292.861	510.559	0.003661	0.002643	3	22	20	23
52	22	639	685	340.184	538.357	0.008884	0.01009	3	10	20	21
52	23	615	781	306.667	492.455	0.001324	0.004872	3	24	20	21
52	24	582	842	308.702	572.909	0.003162	0.002233	4	23	20	19	25
52	25	518	825	273.272	502.346	0.008211	0.002863	3	24	19	18
53	1	326	203	440.026	141.686	0.007276	0.029158	3	3	5	2
53	2	377	247	410.934	240.971	0.004459	0.108247	4	4	3	1	5
53	3	337	311	315.653	95.1493	0.035993	0.219298	4	10	4	2	1
53	4	428	270	369.494	105.443	0.016501	0.149333	5	6	10	2	3	5
53	5	436	198	451.83	121.665	0.002728	0.024261	4	1	2	4	6
53	6	470	298	413.906	114.403	0.016871	0.126258	5	9	7	4	10	5
53	7	564	301	267.311	103.962	0.022941	0.032313	3	8	9	6
53	8	599	362	337.863	99.4985	0.004443	0.037405	3	14	9	7
53	9	505	423	377.354	211.275	0.022686	0.118875	7	12	13	10	14	8	6	7
53	10	419	441	666.492	637.536	0.06953	0.521841	6	11	12	9	3	4	6
53	11	391	526	377.123	121.147	0.02092	0.173489	3	10	12	19
53	12	471	513	345.823	119.056	0.051687	0.287413	6	11	10	9	13	18	19
53	13	557	507	692.465	593.438	0.04885	0.229767	6	12	18	17	16	14	9
53	14	589	456	358.707	116.905	0.01768	0.130695	5	16	13	9	15	8
53	15	662	466	339.84	110.66	0.004768	0.049566	2	16	14
53	16	648	548	422.73	228.001	0.029845	0.154425	4	17	15	14	13
53	17	631	600	740.839	741.61	0.037379	0.154222	5	18	20	21	13	16
53	18	531	580	804.795	755.531	0.068096	0.301025	5	19	12	13	17	20
53	19	484	627	365.642	125.994	0.024687	0.137309	5	23	18	20	12	11
53	20	568	651	414.616	241.744	0.025461	0.105705	6	23	19	18	21	22	17
53	21	641	671	417.896	228.05	0.02182	0.087893	3	20	22	17
53	22	607	721	363.837	214.177	0.002719	0.012753	4	24	23	20	21
53	23	547	720	408.296	132.14	0.0032	0.033969	4	24	22	20	19
53	24	606	805	332.505	186.857	0.004741	0.013078	2	22	23
54	1	422	297	422.191	684.973	0.006324	0.002815	3	3	4	5
54	2	319	418	534.906	756.858	0.007993	0.002333	2	13	3
54	3	383	420	401.644	669.613	0.011826	0.0011	4	4	1	13	2
54	4	432	444	560.455	729.137	0.01053	0.001607	4	3	1	5	13
54	5	473	458	482.537	837.37	0.002165	0.003872	6	1	4	6	13	12	7
54	6	534	484	505.327	784.23	0.000926	0.003157	5	5	12	11	8	7
54	7	613	382	505.04	745.727	0.000834	0.00295	3	6	5	8
54	8	601	529	454.338	625.411	0.001962	0.006082	4	6	7	9	11
54	9	695	614	468.03	727.701	0.000777	0.009896	3	8	10	11
54	10	625	646	458.892	504.328	0.001179	0.024167	3	9	11	16
54	11	532	579	519.992	729.905	0.001771	0.006695	6	6	8	9	10	12	16
54	12	462	568	559.259	904.913	0.002937	0.010403	6	5	6	11	16	15	13
54	13	386	508	508.024	685.722	0.002481	0.003665	7	5	12	15	14	3	4	2
54	14	336	569	463.1	699.013	0.000884	0.000764	2	13	15
54	15	398	621	476.438	640.18	0.001454	0.006688	4	16	12	13	14
54	16	513	690	483.539	706.133	0.001386	0.008748	4	10	11	15	12
55	1	404	365	378.122	403.556	0.108316	0.001397	5	24	22	3	2	23
55	2	350	346	381.687	382.806	0.055053	0.003711	4	25	24	1	3
55	3	424	285	131.526	431.297	0.136061	0.001512	4	1	4	22	2
55	4	502	257	284.114	384.361	0.05975	0.001897	3	22	3	5
55	5	527	306	345.324	395.098	0.084897	0.001248	5	22	4	6	7	21
55	6	604	297	114.471	408.497	0.178535	0.002463	2	5	7
55	7	593	365	260.154	348.747	0.050352	0.00493	4	5	21	8	6
55	8	615	429	161.712	406.83	0.067601	0.001554	5	21	20	13	9	7
55	9	645	482	396.296	382.687	0.054765	0.000981	5	8	10	11	12	13
55	10	743	539	416.946	415.08	0.015766	0.00132	2	9	11
55	11	675	571	277.898	380.876	0.013912	0.00046	4	9	10	14	12
55	12	617	565	271.451	373.776	0.008838	0.001304	5	11	9	13	15	14
55	13	557	525	214.53	432.671	0.03679	0.001858	8	8	12	9	20	18	17	15	19
55	14	620	643	261.023	364.265	0.003458	0.001285	3	11	15	12
55	15	572	609	326.099	416.24	0.063822	0.001968	5	13	12	14	16	17
55	16	549	683	165.387	376.569	0.052368	0.004961	2	15	17
55	17	513	586	121.642	462.864	0.065566	0.002866	4	13	16	15	18
55	18	475	525	126.888	440.771	0.032741	0.000576	3	13	17	19
55	19	448	486	207.777	477.549	0.035701	0.003975	5	24	23	18	20	13
55	20	496	442	362.256	372.515	0.100978	0.004464	6	23	22	21	8	13	19
55	21	529	397	193.498	426.209	0.033242	0.002521	5	22	5	7	8	20
55	22	465	348	161.493	436.441	0.063937	0.001715	7	1	23	4	3	5	21	20
55	23	426	411	137.932	404.809	0.110307	0.002363	5	1	19	24	20	22
55	24	401	442	333.997	470.699	0.039261	0.00355	5	2	1	25	19	23
55	25	334	428	338.294	439.339	0.001389	0.002238	2	2	24
56	1	572	336	222.451	278.336	0.120683	0.02969	2	2	13
56	2	581	420	247.17	262.125	0.099126	0.085995	4	12	13	3	1
56	3	590	461	142.865	85.3901	0.147567	0.26407	4	4	11	12	2
56	4	641	478	173.448	95.1718	0.025288	0.265887	4	6	5	11	3
56	5	676	418	187.309	376.612	0.000559	0.17888	2	6	4
56	6	678	534	188.17	403.397	0.039675	0.070148	6	10	7	8	11	4	5
56	7	781	549	223.732	313.441	0.021224	0.006367	2	8	6
56	8	715	599	347.976	333.509	0.0349	0.002099	4	10	9	7	6
56	9	670	661	520.572	329.714	0.093334	0.001641	3	17	10	8
56	10	635	596	373.052	356.183	0.054078	0.008532	7	17	15	16	11	9	8	6
56	11	603	539	348.313	343.736	0.076919	0.117305	6	15	10	6	12	4	3
56	12	556	511	587.051	400.834	0.116156	0.100155	5	15	11	3	2	13
56	13	520	425	686.101	486.241	0.088184	0.027937	5	14	15	2	12	1
56	14	474	474	709.885	443.463	0.022517	0.002394	4	15	22	23	13
56	15	524	546	711.504	465.95	0.031786	0.007295	7	22	14	13	12	11	16	10
56	16	531	611	709.001	565.278	0.150363	0.031027	6	22	15	17	18	20	10
56	17	611	651	173.183	379.808	0.178746	0.008598	4	16	18	9	10
56	18	593	681	184.368	376.392	0.17444	0.012975	4	16	20	19	17
56	19	606	786	582.173	516.458	0.139926	0.02563	2	20	18
56	20	510	681	389.453	341.259	0.046383	0.017786	5	22	16	19	21	18
56	21	446	740	558.754	398.499	0.016905	0.002485	2	22	20
56	22	441	600	447.847	379.814	0.023119	0.006676	7	24	20	21	16	15	14	23
56	23	389	512	424.595	391.018	0.028931	0.001332	3	24	22	14
56	24	335	576	658.951	418.158	0.032283	0.001297	2	23	22
57	1	687	170	484.582	235.457	0.01943	0.158689	2	2	22
57	2	693	249	480.645	209.445	0.0272	0.221923	4	3	21	22	1
57	3	708	329	340.196	428.896	0.065248	0.056174	4	5	4	2	21
57	4	734	396	488.596	334.496	0.019015	0.007291	4	6	7	5	3
57	5	641	393	654.672	359.182	0.01877	0.034227	6	6	3	4	20	19	21
57	6	636	441	593.222	260.494	0.003617	0.014352	5	18	19	5	4	7
57	7	641	502	718.716	392.079	0.026848	0.022268	4	8	18	4	6
57	8	656	605	417.016	282.589	0.029884	0.017218	6	11	9	7	12	18	15
57	9	700	702	402.764	283.54	0.024058	0.01648	3	10	11	8
57	10	624	785	678.876	470.592	0.029546	0.043791	3	13	9	11
57	11	557	726	560.217	305.24	0.014156	0.016672	5	13	9	10	12	8
57	12	533	621	767.21	497.354	0.030365	0.034921	5	13	11	8	14	15
57	13	450	705	454.798	284.731	0.036619	0.040795	4	14	11	12	10
57	14	487	575	785.932	490.945	0.023429	0.021849	3	13	15	12
57	15	494	524	600.018	392.079	0.008908	0.025177	6	18	14	12	8	16	17
57	16	370	465	566.441	248.125	0.000573	0.027617	3	15	17	32
57	17	466	442	579.549	249.41	0.000513	0.018837	5	15	16	19	18	32
57	18	545	475	534.862	258.792	0.006216	0.012723	6	8	15	17	7	6	19
57	19	535	404	611.965	323.935	0.001681	0.017258	7	17	18	6	20	5	29	32
57	20	575	343	543.676	450.615	0.007465	0.029572	5	23	21	5	19	29
57	21	631	307	787.612	921.148	0.042377	0.138321	6	2	22	23	20	5	3
57	22	624	194	762.89	856.992	0.03136	0.210372	5	2	1	21	23	24
57	23	560	269	489.18	577.124	0.01397	0.054873	6	22	25	29	20	21	24
57	24	577	150	480.629	227.317	0.01375	0.169808	3	22	25	23
57	25	511	182	515.567	297.102	0.002902	0.0411	5	23	24	29	27	26
57	26	449	191	412.411	200.623	0.016953	0.022648	2	25	27
57	27	464	262	591.391	268.987	0.006262	0.025368	5	25	26	28	30	29
57	28	370	220	557.589	260.824	0.004497	0.004722	3	27	31	30
57	29	493	330	528.067	564.917	0.002237	0.048038	7	23	20	25	27	19	30	32
57	30	413	325	610.035	315.147	0.005355	0.022919	5	27	29	28	31	32
57	31	340	305	436.467	214.427	0.0178	0.036329	3	28	30	32
57	32	417	388	609.08	400.784	0.004375	0.033542	6	30	29	19	17	16	31
58	1	501	185	599.186	411.811	0.03206	0.01587	3	3	2	9
58	2	427	176	388.039	441.684	0.016447	0.009778	3	4	3	1
58	3	446	267	481.704	637.27	0.018951	0.016291	5	8	4	2	1	9
58	4	397	264	456.048	501.686	0.017803	0.007482	5	8	6	5	2	3
58	5	310	232	391.88	523.865	0.002477	0.00032	2	6	4
58	6	342	294	370.1	544.699	0.103477	0.018973	4	8	7	5	4
58	7	327	345	1244.95	965.072	0.086316	0.020664	4	31	30	8	6
58	8	436	344	842.194	705.521	0.054482	0.01249	8	29	30	7	6	4	3	9	15
58	9	516	303	355.154	522.723	0.072416	0.014097	6	8	3	1	10	14	15
58	10	567	282	584.073	705.248	0.010769	0.031511	5	9	14	12	11	13
58	11	600	314	509.194	472.611	0.003412	0.022599	3	14	12	10
58	12	684	309	575.868	377.847	0.002413	0.029707	3	13	11	10
58	13	678	386	670.255	453.091	0.002819	0.019444	4	16	14	12	10
58	14	581	385	587.185	695.396	0.013237	0.019064	6	9	10	11	15	16	13
58	15	528	400	815.692	707.027	0.033577	0.014329	5	29	8	14	9	16
58	16	669	460	681.96	448.765	0.002586	0.023032	4	15	14	17	13
58	17	794	525	688.31	605.679	0.000975	0.012655	2	16	18
58	18	816	609	761.667	747.543	0.026262	0.022546	3	17	21	19
58	19	815	669	892.421	842.871	0.024474	0.012584	3	18	20	21
58	20	780	711	1319.02	889.325	0.0099	0.008982	3	19	21	22
58	21	720	648	1413.56	1292.64	0.028429	0.035576	4	18	19	20	22
58	22	713	717	1324.61	899.084	0.021639	0.008845	4	21	23	24	20
58	23	634	741	795.878	715.097	0.024906	0.007741	2	22	24
58	24	588	662	851.588	849.502	0.012564	0.002834	3	25	22	23
58	25	533	605	842.967	760.673	0.026861	0.02149	4	26	24	29	27
58	26	455	606	480.084	448.967	0.128181	0.074935	2	25	27
58	27	451	562	1332.59	921.216	0.062792	0.04443	4	25	28	29	26
58	28	427	487	1170.73	687.152	0.002003	0.013161	3	27	31	29
58	29	512	458	1036.97	531.225	0.008455	0.032405	7	25	27	28	15	8	30	31
58	30	373	375	792.072	915.094	0.021173	0.017375	4	29	31	7	8
58	31	369	426	1193.65	872.737	0.008966	0.014899	4	28	29	30	7
59	1	477	187	202.745	439.374	0.077421	0.009135	2	3	2
59	2	515	229	184.506	322.212	0.094282	0.016688	2	3	1
59	3	570	274	499.246	428.119	0.08976	0.004032	4	17	2	1	4
59	4	688	284	552.151	428.594	0.005229	0.003617	5	3	5	6	9	17
59	5	784	238	591.548	413.547	0.000448	0.000233	2	4	6
59	6	803	318	590.956	428.06	0.005984	0.004356	4	4	9	5	7
59	7	842	339	603.308	443.614	0.010041	0.00797	3	9	6	8
59	8	797	424	701.034	496.97	0.0311	0.0199	4	9	7	10	12
59	9	742	384	416.818	317.16	0.022625	0.017137	7	4	17	16	6	7	8	12
59	10	809	502	508.215	425.155	0.020186	0.006286	3	8	11	12
59	11	822	576	777.675	443.35	0.043266	0.006762	3	15	12	10
59	12	716	501	419.67	323.978	0.021945	0.025987	7	8	9	16	13	11	10	15
59	13	678	588	542.519	627.173	0.004708	0.041473	7	12	14	19	21	20	15	16
59	14	645	549	489.708	454.759	0.004918	0.014914	4	13	19	16	18
59	15	730	653	544.756	483.167	0.009594	0.011178	4	20	13	11	12
59	16	638	459	418.411	289.536	0.015557	0.039939	6	18	17	9	12	14	13
59	17	592	368	674.495	456.341	0.021348	0.011559	7	18	25	26	3	4	16	9
59	18	531	533	635.454	473.192	0.013964	0.009305	7	23	25	19	21	16	17	14
59	19	577	583	473.242	416.945	0.005273	0.009823	4	18	14	13	21
59	20	631	694	496.316	462.775	0.011383	0.005013	4	21	22	13	15
59	21	529	650	508.38	476.954	0.012588	0.004044	6	23	18	19	13	20	22
59	22	476	729	796.912	514.294	0.027175	0.001622	3	23	21	20
59	23	398	672	737.762	565.379	0.009694	0.006812	6	29	30	24	22	21	18
59	24	419	523	941.011	613.3	0.004891	0.005812	3	29	23	26
59	25	511	438	453.855	375.56	0.039621	0.015835	3	26	18	17
59	26	459	388	826.948	560.629	0.03066	0.011498	5	28	27	24	25	17
59	27	397	422	561.296	761.623	0.029885	0.012121	3	29	28	26
59	28	350	412	504.379	559.567	0.039498	0.010198	5	29	32	31	27	26
59	29	369	531	982.78	810.56	0.032198	0.014105	6	30	31	28	27	24	23
59	30	318	551	741.858	627.154	0.004758	0.003853	4	35	31	29	23
59	31	298	451	713.702	673.78	0.009795	0.003367	6	32	34	35	30	29	28
59	32	265	344	811.139	593.561	0.012493	0.004388	4	34	33	31	28
59	33	155	313	708.423	452.801	0.005758	0.017158	3	36	34	32
59	34	244	412	867.491	602.858	0.0031	0.003158	6	36	33	32	31	35	38
59	35	252	522	855.402	628.408	0.003036	0.000559	4	38	31	34	30
59	36	186	406	847.728	638.125	0.002211	0.00608	4	38	33	37	34
59	37	147	424	908.811	648.748	0.003055	0.001054	2	38	36
59	38	128	471	769.811	584.418	0.002935	0.001173	4	35	37	36	34
60	1	492	520	106.527	210.836	0.18126	0.107613	3	2	13	15
60	2	548	546	73.1725	243.457	0.05112	0.006742	5	3	7	12	1	13
60	3	624	547	122.952	284.524	0.120237	0.039425	4	5	4	7	2
60	4	676	478	129.429	217.309	0.199714	0.122063	2	5	3
60	5	702	580	554.168	656.307	0.298033	0.122429	5	6	8	7	3	4
60	6	695	680	480.566	490.188	0.058338	0.030348	4	10	9	8	5
60	7	612	593	136.497	348.038	0.090132	0.029997	5	5	3	8	12	2
60	8	649	627	160.537	262.79	0.160898	0.077424	5	9	6	5	7	12
60	9	597	680	541.701	620.078	0.177743	0.088389	6	10	11	14	12	8	6
60	10	582	749	490.036	687.584	0.002107	0.01539	4	17	11	9	6
60	11	516	731	583.104	813.818	0.122437	0.098102	4	17	10	9	14
60	12	549	623	138.081	237.637	0.074634	0.033981	6	9	7	8	14	13	2
60	13	488	597	108.17	226.151	0.109937	0.057401	5	12	2	1	15	14
60	14	504	674	119.792	226.41	0.297506	0.141585	7	17	9	12	13	15	16	11
60	15	436	613	557.929	772.444	0.368321	0.23102	4	13	14	16	1
60	16	408	663	501.868	494.784	0.130211	0.051371	3	17	14	15
60	17	458	770	459.957	453.728	0.08855	0.047383	4	16	14	11	10
61	1	606	278	460.102	313.732	0.010634	0.006725	2	3	2
61	2	669	349	614.285	345.301	0.011894	0.008256	4	7	3	1	4
61	3	588	366	545.898	402.533	0.013613	0.013446	5	7	5	4	1	2
61	4	511	306	518.891	488.536	0.015139	0.030421	3	5	3	2
61	5	489	382	328.232	276.022	0.02578	0.022657	4	7	6	4	3
61	6	438	419	351.239	299.107	0.022732	0.003263	4	13	7	15	5
61	7	591	434	430.545	297.724	0.01001	0.003664	7	13	12	8	2	3	5	6
61	8	659	462	356.29	277.445	0.002482	0.014621	4	12	10	9	7
61	9	763	503	388.622	472.258	0.000719	0.055575	2	10	8
61	10	658	543	392.043	271.512	0.000813	0.035413	4	12	11	9	8
61	11	594	608	402.775	517.335	0.001095	0.054899	3	14	12	10
61	12	549	536	359.951	321.491	0.004668	0.008881	6	13	14	11	10	8	7
61	13	477	505	464.85	322.535	0.009675	0.001223	6	14	12	6	7	16	15
61	14	475	589	429.219	319.825	0.006598	0.048336	7	13	16	18	19	20	11	12
61	15	329	418	638.677	379.801	0.049658	0.005238	4	16	17	6	13
61	16	384	502	371.16	323.218	0.01679	0.015558	5	17	15	13	14	18
61	17	257	584	369.294	366.356	0.028303	0.001603	2	16	15
61	18	403	602	491.347	594.125	0.008068	0.0504	3	14	19	16
61	19	416	651	586.553	738.812	0.026083	0.052672	4	14	21	20	18
61	20	459	676	555.556	638.452	0.026613	0.043736	3	14	21	19
61	21	360	709	306.485	409.85	0.073097	0.051273	2	19	20
62	1	426	277	243.886	349.986	0.026384	0.034069	4	20	2	3	5
62	2	455	343	326.858	406.621	0.014118	0.028533	5	1	20	3	22	21
62	3	496	329	263.132	335.297	0.018425	0.034177	4	1	2	4	22
62	4	605	403	470.58	739.606	0.071197	0.067059	5	22	3	24	27	28
62	5	366	344	272.212	374.476	0.022001	0.037128	3	1	20	6
62	6	284	390	311.569	382.462	0.013333	0.031992	4	5	20	19	7
62	7	243	462	252.682	458.891	0.005195	0.002997	3	6	19	8
62	8	249	534	207.774	453.459	0.017121	0.008695	4	7	19	9	18
62	9	308	594	334.119	659.321	0.026024	0.012941	3	8	18	10
62	10	382	641	477.423	763.187	0.066352	0.042039	6	9	18	17	11	12	14
62	11	358	715	156.095	303.653	0.236222	0.146281	2	12	10
62	12	451	750	478.553	701.764	0.116176	0.050588	4	11	10	14	13
62	13	538	738	169.735	385.7	0.143656	0.059512	2	12	14
62	14	522	669	331.705	650.255	0.024514	0.025385	6	12	13	10	17	16	15
62	15	573	645	273.048	360.905	0.011558	0.045699	3	14	16	26
62	16	554	599	368.665	623.208	0.009891	0.021595	4	14	15	25	17
62	17	435	569	293.537	438.728	0.013423	0.025509	6	10	14	16	25	21	18
62	18	374	550	261.059	534.138	0.021766	0.008803	6	9	10	17	8	19	21
62	19	350	486	258.087	517.264	0.021291	0.011798	6	6	7	8	18	21	20
62	20	408	407	479.113	804.906	0.047621	0.079748	6	1	5	6	21	19	2
62	21	446	492	408.794	655.288	0.023413	0.01945	8	17	18	19	20	23	25	2	22
62	22	504	408	264.258	428.307	0.019053	0.018399	6	2	21	23	24	4	3
62	23	507	475	303.447	513.219	0.005177	0.008176	4	21	22	25	24
62	24	576	467	302.711	386.175	0.007754	0.023511	6	22	4	27	26	25	23
62	25	528	547	290.657	517.476	0.006496	0.006564	6	26	16	17	21	23	24
62	26	623	534	345.823	480.438	0.007891	0.006829	4	15	25	27	24
62	27	699	492	268.748	530.369	0.022193	0.012996	4	4	28	24	26
62	28	705	400	202.86	419.862	0.074232	0.03538	2	4	27
63	1	194	477	696.674	495.523	0.015957	0.007318	2	3	2
63	2	110	671	503.966	386.946	0.010352	0.007108	2	1	3
63	3	263	559	540.579	435.922	0.004661	0.002793	4	1	4	2	27
63	4	363	546	499.18	508.272	0.004355	0.005654	4	3	5	27	26
63	5	406	486	557.954	486.046	0.003957	0.002643	6	4	26	25	23	24	6
63	6	464	386	513.528	443.443	0.004745	0.001689	6	5	23	24	7	9	22
63	7	529	325	579.545	406.913	0.006763	0.005835	3	6	8	9
63	8	563	250	519.524	327.701	0.004024	0.020494	2	7	9
63	9	583	338	436	495.193	0.015771	0.009164	5	6	22	8	7	10
63	10	627	394	730.337	472.614	0.028894	0.004082	3	9	22	11
63	11	690	412	608.079	374.564	0.049097	0.011108	4	10	22	12	13
63	12	704	462	315.578	289.315	0.021844	0.010348	6	11	22	19	17	13	14
63	13	771	390	293.519	275.032	0.034065	0.007267	3	11	14	12
63	14	813	472	271.529	240.847	0.003926	0.002711	4	15	17	13	12
63	15	884	552	342.029	233.509	0.005895	0.002503	3	16	14	17
63	16	824	627	324.983	283.11	0.002512	0.005902	3	18	17	15
63	17	759	536	281.54	223.945	0.004937	0.00648	6	18	16	15	12	19	14
63	18	754	598	285.54	271.281	0.022334	0.012313	4	20	19	17	16
63	19	661	551	376.224	274.739	0.018653	0.035681	7	25	12	22	21	20	18	17
63	20	681	620	529.19	434.73	0.032894	0.030063	3	19	21	18
63	21	582	605	622.101	537.728	0.021567	0.031238	3	25	19	20
63	22	599	484	489.621	430.549	0.011469	0.010745	8	25	9	23	6	10	11	12	19
63	23	530	496	508.188	473.353	0.004518	0.001143	5	5	25	6	24	22
63	24	478	459	704.83	511.884	0.016464	0.001849	3	5	23	6
63	25	514	575	483.104	523.735	0.007433	0.015825	6	26	5	21	19	22	23
63	26	415	613	648.303	626.817	0.013627	0.01553	4	4	27	25	5
63	27	328	643	464.167	406.093	0.008811	0.015329	3	3	4	26
64	1	491	183	343.471	459.147	0.004226	0.01521	2	21	2
64	2	452	213	342.948	473.912	0.003677	0.015763	3	21	3	1
64	3	435	248	386.541	368.651	0.024009	0.01293	4	4	21	20	2
64	4	409	343	682.615	562.31	0.082577	0.051662	7	10	8	5	7	20	17	3
64	5	368	298	307.627	344.328	0.040519	0.03112	3	7	6	4
[truncated: 1,081 more rows]
[truncated: 1 more columns]

## Sheet: Day-4
Colony #	Cell #	Center position		Intensity		Dissimilarity		Count of	Cell # connected
		X (pixels)	Y (pixels)	Venus	mKate2	Venus	mKate2	Connections
1	1	276	313	269.716	140.225	0.047983	0.090927	3	4	3	2
1	2	352	328	139.039	306.098	0.081063	0.059202	4	1	8	6	3
1	3	328	374	152.767	329.578	0.042137	0.069213	5	1	2	5	6	4
1	4	274	380	278.379	194.355	0.038752	0.025145	4	1	5	3	39
1	5	347	446	141.303	210.579	0.054361	0.020279	5	6	3	4	39	38
1	6	393	414	291.806	150.016	0.078472	0.061382	8	2	7	8	15	5	3	37	38
1	7	401	392	112.608	399.517	0.191531	0.127879	2	6	8
1	8	428	379	325.137	212.838	0.125576	0.029093	5	2	7	6	9	15
1	9	470	363	115.913	299.058	0.084638	0.042099	3	8	15	10
1	10	533	355	165.757	160.479	0.008418	0.027647	3	15	9	11
1	11	550	414	154.758	173.707	0.012267	0.003093	5	15	16	10	12	14
1	12	612	419	172.594	180.378	0.002441	0.001284	3	11	14	13
1	13	653	490	152.432	174.795	0.011499	0.003306	3	18	14	12
1	14	578	470	192.122	206.284	0.013653	0.002846	5	11	16	17	13	12
1	15	481	438	171.724	198.865	0.027345	0.008701	7	9	8	6	37	10	11	16
1	16	502	489	255.404	204.389	0.028219	0.004669	7	37	15	11	14	17	27	22
1	17	586	526	289.832	210.287	0.031719	0.010649	6	19	18	14	22	27	16
1	18	690	542	213.628	149.629	0.014903	0.00929	3	19	13	17
1	19	650	576	179.624	163.431	0.021188	0.031487	5	21	20	22	17	18
1	20	693	651	177.133	149.692	0.007316	0.055156	3	23	21	19
1	21	660	627	129.326	365.909	0.047057	0.097774	4	20	22	23	19
1	22	603	581	279.217	226.334	0.033995	0.014122	5	21	19	23	17	16
1	23	600	629	201.97	195.288	0.021425	0.02211	7	28	25	24	20	21	22	27
1	24	590	670	139.589	290.155	0.010369	0.040434	4	26	28	25	23
1	25	591	719	183.356	165.198	0.008481	0.035292	4	26	24	23	30
1	26	534	682	145.004	307.671	0.009997	0.041135	5	29	30	25	24	28
1	27	530	573	142.847	142.244	0.028721	0.03434	7	29	28	23	36	37	17	16
1	28	534	624	127.927	156.64	0.009485	0.05246	5	29	26	24	27	23
1	29	488	643	139.432	317.008	0.016421	0.059194	8	31	33	30	26	28	27	36	35
1	30	505	722	224.55	187.803	0.017338	0.020492	5	31	29	26	32	25
1	31	451	721	227.76	188.709	0.010105	0.010942	5	33	34	29	30	32
1	32	460	756	225.354	206.48	1.2e-05	0.001611	2	31	30
1	33	424	657	193.768	176.134	0.018053	0.016455	5	40	31	34	35	29
1	34	404	692	222.069	206.501	0.003275	0.009304	3	40	31	33
1	35	442	607	120.619	208.586	0.050454	0.016202	4	40	33	29	36
1	36	468	553	188.146	182.173	0.018958	0.017425	5	40	29	27	35	37
1	37	432	510	164.027	216.671	0.02164	0.013894	7	40	36	27	6	16	38	15
1	38	389	506	168.314	193.211	0.028938	0.011146	5	39	40	37	5	6
1	39	327	522	269.884	133.448	0.03031	0.023388	4	4	5	38	40
1	40	384	569	266.203	147.206	0.035719	0.014729	7	39	34	33	35	36	37	38
2	1	401	330	169.733	265.945	0.00421	0.066753	3	8	4	2
2	2	463	366	159.051	138.371	0.007213	0.027811	4	4	1	3	5
2	3	507	394	191.111	153.456	0.002821	0.00146	3	23	2	5
2	4	419	383	133.007	192.789	0.015222	0.015591	5	8	1	7	5	2
2	5	479	423	212.174	169.938	0.025513	0.023368	7	23	17	4	2	6	7	3
2	6	435	456	118.813	239.07	0.028455	0.030541	5	17	18	7	11	5
2	7	408	434	125.585	220.499	0.016621	0.024651	5	6	11	8	4	5
2	8	364	394	179.75	128.293	0.009142	0.033084	6	9	10	7	11	1	4
2	9	311	391	149.64	101.761	0.005357	0.01465	2	8	10
2	10	327	482	174.256	139.976	0.002163	0.046017	5	9	8	11	13	12
2	11	391	489	149.612	131.425	0.005905	0.07525	6	10	12	6	7	8	18
2	12	384	533	172.778	327.198	0.001808	0.054523	6	10	13	11	18	19	14
2	13	348	542	157.791	260.477	0.001321	0.027655	3	10	12	14
2	14	379	599	149.48	248.632	0.00176	0.033884	4	13	12	19	27
2	15	465	614	160.816	135.808	0.001053	0.092943	4	19	27	20	26
2	16	461	528	131.637	237.428	0.014276	0.032789	5	19	20	22	18	17
2	17	488	482	187.349	371.384	0.011082	0.075623	6	22	23	18	6	5	16
2	18	436	514	176.021	345.017	0.008808	0.039108	6	12	19	17	6	16	11
2	19	420	597	158.773	410.356	0.001748	0.085943	7	12	14	27	15	20	16	18
2	20	487	578	146.33	316.03	0.007518	0.054947	6	19	15	26	21	16	22
2	21	532	566	203.763	308.388	0.007081	0.038763	4	26	25	22	20
2	22	525	523	186.974	161.553	0.006997	0.062799	7	24	25	21	20	16	17	23
2	23	557	473	193.938	160.678	0.003636	0.035896	5	22	17	5	3	24
2	24	613	528	144.749	98.0135	0.012247	0.108423	3	25	22	23
2	25	565	589	178.403	297.193	0.003001	0.092419	4	26	24	21	22
2	26	531	636	179.913	163.57	0.002954	0.047884	5	15	20	21	25	27
2	27	445	661	165.014	133.151	0.000915	0.080139	4	19	14	15	26
3	1	343	285	174.618	104.87	0.029016	0.211559	3	3	4	2
3	2	389	425	218.982	385.633	0.023818	0.101897	5	1	5	4	6	3
3	3	447	439	175.569	143.072	0.018736	0.097662	6	1	2	6	8	9	18
3	4	329	415	331.323	367.553	0.036583	0.099324	3	1	2	5
3	5	357	476	335.652	343.353	0.013867	0.016783	4	2	7	6	4
3	6	406	487	333.696	355.421	0.029901	0.047692	5	2	3	7	8	5
3	7	373	570	240.375	192.209	0.008725	0.111203	6	10	9	11	8	6	5
3	8	433	525	245.122	283.855	0.011335	0.033021	4	3	9	7	6
3	9	467	540	204.135	335.897	0.022542	0.070617	6	3	18	10	12	8	7
3	10	422	614	285.259	463.585	0.011918	0.040715	5	13	11	7	9	12
3	11	378	620	251.621	676.726	0.001682	0.162902	2	10	7
3	12	497	588	415.922	571.561	0.047608	0.076356	6	18	15	14	13	10	9
3	13	468	648	324.642	520.646	0.007234	0.001514	3	14	10	12
3	14	542	642	393.437	498.454	0.008921	0.004826	4	16	15	12	13
3	15	562	581	302.803	452.172	0.032194	0.1119	5	18	16	14	17	12
3	16	616	643	296.191	380.981	0.060532	0.165736	4	20	17	15	14
3	17	623	566	159.154	134.865	0.056433	0.147715	5	18	19	20	16	15
3	18	544	515	180.105	137.967	0.044854	0.166877	6	3	19	17	15	12	9
3	19	618	498	345.612	391.114	0.134902	0.291412	3	18	17	20
3	20	709	647	119.966	82.6598	0.126767	0.313738	3	19	17	16
4	1	578	383	203.8	214.177	0.109962	0.129421	2	2	18
4	2	510	415	170.308	155.423	0.041232	0.066612	4	3	4	1	18
4	3	439	426	190.145	240.023	0.107238	0.083484	3	6	4	2
4	4	477	496	211.231	308.776	0.141844	0.134242	5	6	3	2	18	5
4	5	544	533	594.492	471.81	0.25891	0.190112	5	6	18	4	17	19
4	6	441	534	695.686	677.108	0.176207	0.115605	8	11	7	8	3	4	5	19	12
4	7	298	512	140.503	212.776	0.174139	0.115579	3	8	9	6
4	8	360	557	197.708	190.123	0.191642	0.171506	4	11	9	7	6
4	9	298	613	103.371	105.989	0.229594	0.225412	4	10	11	8	7
4	10	335	678	158.24	204.489	0.26369	0.180948	2	9	11
4	11	414	644	797.241	692.202	0.340226	0.252124	5	10	12	6	8	9
4	12	478	637	474.887	644.387	0.039126	0.040237	4	11	6	13	19
4	13	526	667	255.893	270.457	0.049205	0.061751	4	19	12	14	15
4	14	566	671	235.877	254.512	0.039117	0.040562	4	19	13	15	16
4	15	601	723	227.824	166.885	0.00283	0.026667	3	13	14	16
4	16	631	652	191.42	148.948	0.085613	0.084775	5	19	15	14	17	18
4	17	621	599	198.196	168.805	0.160248	0.138421	4	5	19	16	18
4	18	709	555	70.2703	69.4126	0.307059	0.288975	6	1	4	2	5	17	16
4	19	540	594	569.881	475.781	0.102381	0.090252	7	6	5	17	16	14	13	12
5	1	602	397	199.684	247.15	0.080892	0.034053	1	2
5	2	551	407	384.376	378.002	0.086007	0.042538	5	3	1	18	15	17
5	3	498	369	125.547	197.848	0.097559	0.022471	4	19	18	4	2
5	4	414	375	117.77	204.821	0.102373	0.038456	4	5	20	19	3
5	5	374	421	142.546	226.973	0.141269	0.050724	3	6	20	4
5	6	323	443	399.6	342.615	0.091295	0.021487	3	7	20	5
5	7	328	490	214.357	289.901	0.034255	0.018853	5	8	24	23	20	6
5	8	344	557	259.627	268.736	0.029714	0.006093	4	9	27	24	7
5	9	338	612	128.281	247.195	0.083307	0.002099	2	8	27
5	10	458	679	482.326	674.58	0.151608	0.231687	3	27	11	26
5	11	488	646	179.512	263.783	0.076362	0.065558	3	12	10	26
5	12	498	611	292.198	344.828	0.027321	0.0269	4	13	11	26	21
5	13	505	574	274.957	255.144	0.010702	0.030167	3	21	14	12
5	14	537	541	288.035	306.992	0.011591	0.011913	4	15	16	21	13
5	15	549	482	216.488	246.217	0.039478	0.046182	4	2	16	17	14
5	16	576	503	240.013	317.174	0.004141	0.006148	2	15	14
5	17	506	487	412.449	562.597	0.038986	0.092937	5	15	21	18	19	2
5	18	488	421	229.813	245.553	0.046033	0.044044	4	3	2	17	19
5	19	445	421	245.066	218.17	0.056924	0.068581	6	4	3	21	17	18	20
5	20	407	458	416.173	500.93	0.099678	0.084838	7	7	6	5	4	21	19	23
5	21	468	528	412.416	462.913	0.039439	0.057632	10	14	13	25	26	12	22	20	19	17	23
5	22	442	535	200.797	214.992	0.05478	0.071735	4	25	21	23	24
5	23	409	511	256.168	233.658	0.02395	0.042238	5	7	20	24	22	21
5	24	390	552	192.523	204.887	0.023767	0.033374	7	27	8	7	26	25	23	22
5	25	426	565	430.786	562.16	0.092766	0.145914	4	26	24	22	21
5	26	422	603	182.875	195.637	0.070861	0.10274	7	27	12	11	10	25	24	21
5	27	376	601	238.834	218.456	0.037912	0.050764	5	9	24	26	10	8
6	1	680	344	174.989	231.184	0.009304	0.000898	1	2
6	2	611	392	218.507	247.702	0.003705	0.006132	4	1	6	3	4
6	3	558	412	203.161	268.129	0.005079	0.014117	4	2	4	5	6
6	4	511	447	199.044	251.183	0.003767	0.020449	7	2	3	7	5	13	9	12
6	5	519	395	278.477	427.851	0.020187	0.029662	4	3	6	7	4
6	6	550	360	193.135	349.645	0.007453	0.011244	4	2	3	5	7
6	7	487	393	209.139	318.949	0.003574	0.006708	5	6	8	9	5	4
6	8	435	385	221.926	373.902	0.00063	0.004724	3	7	9	10
6	9	459	428	204.744	310.223	0.000661	0.006092	6	7	4	12	10	11	8
6	10	423	415	222.272	330.795	0.001529	0.003346	3	9	11	8
6	11	409	451	194.682	397.882	0.010589	0.005117	5	12	10	9	15	16
6	12	461	486	218.095	385.795	0.004684	0.009532	7	13	4	9	11	15	14	18
6	13	497	509	183.854	386.205	0.006844	0.011976	3	14	12	4
6	14	477	548	241.06	358.776	0.005213	0.008901	4	13	12	18	19
6	15	417	495	301.913	458.485	0.018022	0.016459	5	12	11	16	17	18
6	16	378	477	246.236	347.186	0.006283	0.006069	3	11	15	17
6	17	365	517	232.717	338.54	0.004079	0.009904	4	16	15	18	19
6	18	405	535	231.664	287.711	0.003388	0.015001	5	12	17	14	19	15
6	19	392	602	205.442	250.396	0.026069	0.018634	4	18	14	20	17
6	20	415	653	415.869	371.475	0.0938	0.029345	1	19
7	1	478	294	533.701	240.863	0.085478	0.013737	5	7	3	2	6	8
7	2	380	303	211.503	153.245	0.082175	0.029139	4	3	4	5	1
7	3	428	360	220.562	171.239	0.085225	0.02079	4	2	7	1	4
7	4	408	389	527.133	287.549	0.142096	0.059019	4	2	7	3	5
7	5	381	409	169.015	142.696	0.097208	0.036437	5	2	7	4	11	10
7	6	507	336	365.956	211.384	0.011853	0.00116	3	7	1	8
7	7	472	392	369.303	210.956	0.041299	0.010468	8	5	4	3	9	10	8	6	1
7	8	564	336	295.262	219.449	0.032984	0.015513	5	7	1	6	9	33
7	9	556	402	174.549	153.253	0.064565	0.013111	4	7	10	33	8
7	10	478	481	357.189	177.164	0.123093	0.007685	9	7	5	11	12	28	29	30	9	33
7	11	377	466	216.785	239.986	0.025304	0.030934	3	5	10	12
7	12	399	529	293.189	167.422	0.039733	0.005842	6	11	14	10	28	19	13
7	13	409	585	170.314	161.496	0.027691	0.020332	4	14	12	15	19
7	14	348	593	219.038	190.688	0.009355	0.015837	3	12	13	15
7	15	400	647	223.928	300.67	0.006882	0.059513	6	14	13	19	18	17	16
7	16	356	700	244.371	231.322	0.00376	0.008324	2	15	17
7	17	403	736	204.211	201.165	0.006316	0.027473	3	15	16	18
7	18	459	703	159.93	121.293	0.023916	0.07861	3	15	17	19
7	19	481	656	252.171	183.255	0.032121	0.015124	6	12	15	18	28	20	13
7	20	520	663	176.44	151.488	0.023127	0.02196	5	19	28	21	27	22
7	21	548	686	256.569	157.48	0.013828	0.019846	2	20	22
7	22	593	680	278.013	248.736	0.022731	0.020564	5	20	21	27	26	23
7	23	622	697	277.859	249.651	0.008419	0.021154	3	22	26	24
7	24	665	709	205.222	152.302	0.006378	0.018013	3	23	26	25
7	25	684	645	206.626	140.966	0.005146	0.018027	3	24	26	31
7	26	639	647	226.323	184.267	0.008806	0.012301	5	22	23	24	25	31
7	27	580	611	154.242	244.535	0.019374	0.013435	4	20	22	31	28
7	28	518	573	124.687	197.075	0.068851	0.005103	7	12	19	20	31	27	10	30
7	29	528	488	88.0137	156.989	0.173421	0.010863	3	30	10	33
7	30	565	524	124.804	223.196	0.103999	0.015337	6	31	28	29	10	32	33
7	31	631	565	157.554	222.666	0.048609	0.008661	6	25	26	27	28	30	32
7	32	656	513	478.079	242.104	0.238579	0.02491	3	31	33	30
7	33	605	448	200.06	130.429	0.067961	0.034454	6	29	9	10	32	30	8
8	1	580	348	195.186	368.768	0.011323	0.0381	3	2	3	4
8	2	521	312	255.985	210.376	0.004835	0.029623	3	1	3	20
8	3	500	382	270.321	311.386	0.013415	0.065706	6	1	21	20	2	19	4
8	4	528	410	199.691	220.95	0.01915	0.021217	5	1	5	3	19	6
8	5	545	469	125.999	268.883	0.077449	0.047085	6	4	6	19	18	7	13
8	6	596	440	266.582	314.414	0.034427	0.047284	4	5	7	8	4
8	7	605	488	199.667	274.486	0.015898	0.060811	5	6	8	5	13	9
8	8	650	487	277.106	784.243	0.012557	0.209858	3	6	7	9
8	9	679	524	205.007	240.167	0.015286	0.146348	5	8	13	10	12	7
8	10	722	535	144.066	490.56	0.047713	0.045443	3	9	11	12
8	11	652	612	173.601	401.635	0.023918	0.028726	3	10	12	14
8	12	610	581	312.519	743.31	0.076656	0.085211	6	9	11	10	14	17	13
8	13	571	557	228.203	546.114	0.027537	0.063947	6	9	17	12	18	5	7
8	14	580	662	174.282	488.063	0.021371	0.026709	5	12	11	15	16	17
8	15	585	702	205.961	273.644	0.003666	0.084111	2	14	16
8	16	527	667	228.713	577.214	0.042469	0.038905	5	14	15	25	17	40
8	17	537	612	122.603	340.247	0.06262	0.049848	7	16	40	24	18	13	14	12
8	18	524	539	250.914	704.977	0.065539	0.135023	7	19	22	23	24	17	13	5
8	19	485	458	282.317	253.935	0.054573	0.071255	6	21	3	4	22	5	18
8	20	448	354	261.225	220.911	0.012158	0.062369	3	3	2	21
8	21	422	417	168.582	86.8388	0.029861	0.202943	6	31	32	22	19	3	20
8	22	437	491	123.494	278.446	0.066144	0.084711	5	31	21	19	18	23
8	23	452	531	141.89	316.574	0.021561	0.075511	6	31	22	39	24	18	30
8	24	493	578	116.051	267.418	0.027667	0.054306	5	40	23	39	18	17
8	25	493	742	116.105	524.774	0.048835	0.050382	3	16	40	26
8	26	455	696	193.314	227.15	0.027117	0.101212	5	40	25	27	29	28
8	27	412	654	117.538	100.968	0.016617	0.263944	5	26	30	29	39	40
8	28	382	742	139.163	478.068	0.025215	0.040664	3	26	29	38
8	29	384	687	162.532	455.462	0.016233	0.177246	6	26	28	38	27	30	37
8	30	386	579	124.38	90.2101	0.04837	0.371987	7	37	27	29	34	31	23	39
8	31	377	504	241.728	281.602	0.045494	0.12803	7	33	34	30	23	22	21	32
8	32	331	447	137.154	67.9144	0.048535	0.248937	3	33	31	21
8	33	335	504	259.838	267.21	0.020914	0.092127	4	34	35	32	31
8	34	351	587	306.085	337.147	0.033787	0.076698	6	37	36	35	33	30	31
8	35	302	542	275.014	308.534	0.004168	0.016374	3	34	36	33
8	36	297	593	219.124	499.392	0.010813	0.029221	3	37	34	35
8	37	326	651	240.502	660.921	0.024745	0.174911	5	38	36	34	30	29
8	38	325	706	233.747	646.06	0.02526	0.013417	3	28	29	37
8	39	431	571	141.039	451.734	0.00336	0.198585	5	23	30	27	40	24
8	40	465	637	147.472	388.04	0.01261	0.068091	7	16	24	17	26	25	39	27
9	1	497	361	344.181	111.842	0.000279	0.000673	2	11	2
9	2	522	398	360.876	121.304	0.000426	0.001514	4	1	11	3	10
9	3	503	467	361.457	135.346	0.004678	0.003309	4	2	4	9	10
9	4	528	486	488.287	149.437	0.017198	0.007017	4	3	9	6	5
9	5	523	574	361.067	116.523	0.005894	0.005979	3	6	4	7
9	6	491	559	380.089	119.403	0.004316	0.003874	5	4	5	7	8	9
9	7	464	623	359.776	139.584	0.004011	0.003584	3	5	6	8
9	8	431	574	460.349	139.268	0.017874	0.001653	5	7	16	14	6	9
9	9	465	518	345.12	126.884	0.006187	0.001968	7	4	8	6	3	10	12	14
9	10	465	458	333.23	109.683	0.001198	0.003032	5	2	9	3	11	12
9	11	451	418	353.496	114.461	0.000326	0.00089	5	1	2	10	12	13
9	12	417	493	375.215	115.859	0.002004	0.001409	5	9	11	10	13	14
9	13	390	459	361.112	130.754	0.000947	0.002495	4	12	11	15	14
9	14	397	537	318.342	128.867	0.006804	0.001337	6	8	13	15	16	12	9
9	15	352	527	378.725	150.808	0.004591	0.004312	3	13	14	16
9	16	349	601	309.625	129.373	0.01249	0.00182	3	8	14	15
10	1	677	384	986.654	512.815	0.430163	0.24518	3	2	6	7
10	2	725	437	437.221	279.131	0.343513	0.166861	3	3	1	6
10	3	731	518	93.9421	113.124	0.114643	0.047951	4	21	4	2	6
10	4	664	528	74.4003	81.84	0.185444	0.119115	7	21	20	5	17	18	3	6
10	5	633	494	105.976	77.0814	0.4212	0.44259	4	4	6	17	16
10	6	639	454	91.7846	83.0907	0.422643	0.305428	7	5	2	3	4	1	7	16
10	7	619	376	473.306	321.683	0.159067	0.115746	5	1	6	16	9	8
10	8	582	304	870.512	533.172	0.024227	0.018148	3	7	9	10
10	9	549	361	817.534	461.001	0.011694	0.01737	7	7	8	16	15	10	13	12
10	10	501	327	787.245	595.447	0.019534	0.038417	4	8	11	12	9
10	11	416	287	433.418	259.541	0.095856	0.100409	2	10	12
10	12	380	391	976.766	478.863	0.264639	0.129583	5	32	10	11	13	9
10	13	443	448	597.804	405.95	0.220951	0.187428	7	32	31	14	25	12	15	9
10	14	494	496	721.093	698.274	0.229179	0.335003	4	24	25	13	15
10	15	544	446	819.583	737.346	0.062275	0.118486	6	13	14	24	17	16	9
10	16	572	411	830.821	713.136	0.295988	0.327271	6	7	15	17	5	6	9
10	17	586	504	893.781	632.05	0.574462	0.497111	7	18	23	24	5	4	15	16
10	18	614	579	99.6708	89.3162	0.161962	0.121579	6	22	20	19	23	17	4
10	19	610	625	71.2727	88.0034	0.030858	0.001135	3	22	20	18
10	20	677	633	125.898	100.401	0.032495	0.003778	4	19	21	4	18
10	21	756	712	104.653	109.343	0.010199	0.005808	3	4	3	20
10	22	570	637	90.0419	89.9003	0.012386	0.001375	4	27	18	23	19
10	23	526	581	131.677	101.749	0.123271	0.094411	7	25	27	26	22	18	17	24
10	24	542	522	209.753	124.478	0.227596	0.334737	5	17	23	14	25	15
10	25	468	545	117.754	98.5579	0.184479	0.160335	7	31	26	30	23	24	14	13
10	26	466	632	175.626	123.234	0.047568	0.013119	6	30	28	25	27	29	23
10	27	523	651	71.4869	80.0964	0.062228	0.026464	4	23	26	28	22
10	28	532	706	95.7516	139.145	0.034141	0.032325	3	29	26	27
10	29	421	686	129.178	89.5349	0.016938	0.020078	3	30	28	26
10	30	372	618	173.025	104.168	0.01187	0.002564	4	31	26	29	25
10	31	409	537	197.877	105.418	0.106084	0.088097	4	13	32	25	30
10	32	362	471	83.7157	85.1181	0.668972	0.343902	3	12	13	31
11	1	179	446	73.7385	135.868	0.017956	0.032718	3	32	29	2
11	2	226	434	101.971	91.1296	0.006975	0.010344	3	4	1	3
11	3	261	386	109.092	92.4021	0.023361	0.005644	3	5	4	2
11	4	305	470	105.716	97.6743	0.022603	0.029941	7	5	3	2	32	31	7	8
11	5	366	403	199.775	123.997	0.047973	0.006793	4	6	7	3	4
11	6	466	426	141.2	121.087	0.036185	0.015068	5	10	5	9	7	8
11	7	392	459	140.105	123.072	0.011699	0.00263	4	5	4	6	8
11	8	406	502	172.327	128.742	0.060842	0.008813	9	7	10	6	17	22	25	26	4	31
11	9	469	336	63.3168	64.6133	0.050877	0.051545	3	11	10	6
11	10	509	453	95.1463	123.385	0.02808	0.028447	7	15	11	9	6	8	17	13
11	11	602	402	63.9995	70.2089	0.044873	0.019954	4	12	9	13	10
11	12	657	483	133.859	81.6299	0.0567	0.0036	2	13	11
11	13	598	513	105.493	92.4358	0.015862	0.006252	6	14	16	15	12	11	10
11	14	861	704	113.09	81.7409	0.007094	0.004587	2	16	13
11	15	553	542	72.1528	85.7541	0.012271	0.007465	4	16	13	17	10
11	16	568	598	86.7368	98.1654	0.029137	0.008295	5	14	13	15	17	18
11	17	490	536	66.9814	89.7308	0.059602	0.013559	7	15	16	10	18	20	22	8
11	18	539	639	183.684	145.788	0.108699	0.027587	4	17	19	20	16
11	19	487	709	152.652	133.299	0.042561	0.011698	2	18	20
11	20	497	630	80.0266	94.8197	0.060071	0.018431	5	17	22	18	19	21
11	21	453	671	155.876	144.129	0.057798	0.01913	3	22	20	23
11	22	451	572	87.9466	104.332	0.027379	0.006135	7	17	8	25	20	21	23	24
11	23	413	649	106.199	123.236	0.011441	0.018519	4	22	21	24	28
11	24	360	615	98.7722	105.526	0.006003	0.018273	6	22	23	28	27	26	25
11	25	374	560	121.412	90.7866	0.024316	0.00897	4	22	26	24	8
11	26	336	544	73.9021	106.753	0.051475	0.006589	6	27	24	25	8	31	30
11	27	279	614	113.601	91.8345	0.018452	0.036305	5	28	24	29	30	26
11	28	300	690	84.079	216.288	0.010754	0.098407	3	24	23	27
11	29	202	557	108.804	109.942	0.01684	0.034019	4	27	30	32	1
11	30	269	546	73.2716	136.016	0.030034	0.021628	5	27	31	29	26	32
11	31	293	514	139.664	138.235	0.043829	0.018472	5	4	8	26	30	32
11	32	223	515	87.4741	238.38	0.013693	0.087622	5	4	31	30	29	1
12	1	324	237	112.838	71.6515	0.015901	0.006273	1	28
12	2	313	436	90.2229	71.4321	0.09466	0.209299	3	4	3	28
12	3	309	494	306.345	434.204	0.234599	0.538759	3	5	2	4
12	4	414	462	98.0081	86.6896	0.175277	0.219974	8	2	28	5	3	29	27	26	6
12	5	408	503	116.286	83.5468	0.098005	0.289003	4	4	3	6	7
12	6	448	514	170.233	166.683	0.142177	0.198246	7	5	7	4	26	25	24	8
12	7	423	610	310.672	463.318	0.179816	0.419265	4	5	6	8	9
12	8	466	603	64.5599	51.3271	0.193382	0.375516	6	7	9	10	6	24	23
12	9	469	671	272.251	354.798	0.244034	0.477202	3	7	8	10
12	10	517	660	71.3571	50.7546	0.095268	0.225148	5	9	12	8	23	11
12	11	573	671	100.962	87.7375	0.00832	0.041557	6	12	10	23	22	15	13
12	12	540	751	116.132	63.2339	0.021417	0.010313	3	10	11	13
12	13	622	733	86.9337	57.681	0.073236	0.168477	4	12	11	15	14
12	14	700	749	275.953	357.605	0.172518	0.552959	4	13	15	16	17
12	15	628	681	121.615	73.6626	0.027599	0.081987	6	11	13	14	16	21	22
12	16	666	670	121.286	64.8093	0.052175	0.232362	5	14	17	18	21	15
12	17	722	682	102.683	63.5477	0.124331	0.393116	3	14	16	18
12	18	721	627	275.292	387.401	0.152372	0.487159	5	17	16	21	20	19
12	19	742	575	86.9628	66.992	0.112799	0.243296	3	18	20	35
12	20	662	583	168.071	162.804	0.055943	0.141846	5	18	19	35	21	36
12	21	637	616	111.096	76.805	0.033891	0.10282	6	18	22	36	20	16	15
12	22	587	614	97.0159	69.4822	0.012181	0.07176	7	11	23	37	38	36	21	15
12	23	538	603	130.545	196.999	0.035046	0.198247	6	10	11	8	24	38	22
12	24	504	562	97.0633	77.573	0.028148	0.081145	5	6	8	23	25	38
12	25	510	524	107.704	90.3712	0.194835	0.252791	5	6	24	26	38	37
12	26	500	483	962.032	958.732	0.826281	0.904531	6	4	6	25	37	27	32
12	27	505	437	181.179	110.683	0.178619	0.196289	5	30	29	4	26	32
12	28	425	404	84.4031	85.9856	0.02064	0.0241	4	1	4	29	2
12	29	474	403	149.474	167.346	0.044834	0.076472	4	30	27	28	4
12	30	534	396	78.8508	78.4018	0.056059	0.033282	4	31	32	27	29
12	31	577	382	104.714	74.1573	0.070287	0.187034	3	33	32	30
12	32	557	459	72.4151	71.3323	0.308699	0.340652	6	33	31	30	37	26	27
12	33	609	454	270.613	415.567	0.18301	0.463784	4	34	37	32	31
12	34	644	469	111.929	73.8749	0.051923	0.232792	3	35	33	37
12	35	657	520	104.018	69.7922	0.013885	0.058569	5	19	20	36	37	34
12	36	626	552	89.03	61.7975	0.0253	0.077865	5	35	37	22	21	20
12	37	576	527	137.088	172.183	0.107956	0.174557	9	35	34	33	32	26	25	38	36	22
12	38	547	549	145.816	157.727	0.016579	0.058204	5	23	24	25	37	22
13	1	315	744	713.066	586.888	0.018327	0.009807	2	16	2
13	2	355	726	459.258	510.751	0.035336	0.02352	5	16	1	14	8	3
13	3	378	751	228.685	256.505	0.086393	0.098675	4	2	4	5	8
13	4	427	802	402.744	371.008	0.033486	0.058356	2	3	5
13	5	455	758	485.304	743.153	0.028883	0.077137	5	3	8	7	4	6
13	6	518	787	422.848	476.381	0.00358	0.037297	1	5
13	7	486	716	705.721	670.925	0.040633	0.019336	4	8	9	10	5
13	8	416	705	450.45	463.676	0.044724	0.044019	7	2	3	5	7	9	13	14
13	9	482	673	1143.74	1098.58	0.157169	0.064651	4	13	10	8	7
13	10	521	648	413.091	772.695	0.063017	0.009509	5	12	13	9	7	11
13	11	531	595	739.272	579.911	0.048936	0.011724	3	26	12	10
13	12	483	599	433.465	796.978	0.016873	0.023732	7	26	10	25	24	21	13	11
13	13	426	656	383.389	659.722	0.049405	0.023254	8	10	9	12	21	20	15	8	14
13	14	362	689	616.578	373.836	0.016029	0.047773	5	15	16	2	13	8
13	15	354	657	615.364	901.308	0.008236	0.068457	6	20	17	18	13	14	16
13	16	289	703	693.5	438.708	0.007563	0.024604	5	15	17	1	2	14
13	17	285	669	665.072	447.638	0.000563	0.035138	3	18	15	16
13	18	263	616	642.756	581.754	0.006902	0.028888	4	19	20	17	15
13	19	313	582	930.022	1042	0.015336	0.074813	4	23	22	18	20
13	20	376	603	698.079	650.839	0.019311	0.020889	6	21	23	19	18	13	15
13	21	429	579	474.49	465.859	0.019216	0.020419	5	12	24	13	20	23
13	22	323	515	872.685	700.553	0.00658	0.041808	2	23	19
13	23	378	499	675.33	410.495	0.010636	0.048112	6	30	21	24	22	19	20
13	24	432	507	727.056	436.877	0.024534	0.028835	5	30	12	21	23	25
13	25	481	507	512.981	682.448	0.21775	0.050903	5	30	29	26	12	24
13	26	531	521	498.913	612.633	0.269158	0.094534	6	25	29	28	27	11	12
13	27	585	526	664.178	569.555	0.255773	0.186078	3	26	35	28
13	28	571	484	93.0351	118.296	0.458851	0.346111	4	29	26	27	35
13	29	503	435	47.9661	385.969	0.613611	0.067114	7	34	35	28	31	30	25	26
13	30	399	383	554.204	280.593	0.417985	0.042795	6	32	31	29	25	24	23
13	31	467	394	47.2604	229.997	0.307407	0.01404	5	32	34	33	29	30
13	32	483	335	191.502	208.061	0.325035	0.004778	4	41	30	31	33
13	33	527	355	62.5555	210.998	0.120738	0.008119	5	42	41	32	34	31
13	34	569	372	37.6408	285.784	0.30203	0.021993	6	43	42	33	31	35	29
13	35	593	430	467.766	283.997	0.809754	0.044371	6	36	43	34	29	27	28
13	36	656	399	38.2776	260.649	0.40377	0.003363	3	37	35	43
13	37	702	392	27.4894	225.012	0.474743	0.005514	3	38	43	36
13	38	760	351	397.853	174.032	0.733101	0.016031	3	39	43	37
13	39	717	273	433.218	248.82	0.401854	0.040804	3	40	43	38
13	40	670	241	127.121	121.903	0.193344	0.054825	4	41	43	39	42
13	41	603	266	38.7316	199.809	0.327065	0.015455	4	40	42	33	32
13	42	612	308	202.719	150.854	0.34995	0.030084	5	40	43	41	34	33
13	43	640	342	47.5558	222.868	0.426512	0.017325	8	40	39	38	37	36	42	34	35
14	1	252	170	322.613	209.854	0.20155	0.267117	3	2	4	5
14	2	342	213	157.548	121.762	0.308228	0.497444	4	3	1	4	10
14	3	397	193	463.612	677.878	0.077055	0.196766	3	20	10	2
14	4	291	245	1021.2	760.876	0.221623	0.179079	7	2	1	5	6	9	10	8
14	5	255	230	1037.43	954.096	0.227342	0.274302	3	4	1	6
14	6	270	292	231.371	230.449	0.26365	0.261477	4	4	8	7	5
14	7	262	332	493.625	740.965	0.137204	0.22527	3	6	8	13
14	8	299	341	489.448	543.473	0.107328	0.088505	7	4	6	7	13	12	11	9
14	9	378	303	678.016	857.952	0.119214	0.130449	6	4	19	17	11	8	10
14	10	394	270	506.768	888.001	0.062025	0.127488	6	20	3	4	2	19	9
14	11	366	351	164.718	233.796	0.180529	0.143518	5	12	17	15	9	8
14	12	310	422	512.561	749.814	0.128766	0.180324	5	13	8	11	15	14
14	13	243	417	138.89	172.59	0.308041	0.351848	3	8	12	7
14	14	359	474	583.001	689.533	0.050517	0.079487	5	12	15	16	29	30
14	15	382	417	272.057	256.115	0.044041	0.072484	6	12	14	17	11	16	18
14	16	441	442	251.003	240.811	0.091721	0.148867	5	14	29	15	18	25
14	17	435	341	209.258	193.192	0.091208	0.185253	5	19	18	15	9	11
14	18	451	379	200.961	193.211	0.094072	0.2291	6	19	25	21	17	15	16
14	19	467	315	542.657	960.604	0.062637	0.163176	6	20	21	18	10	9	17
14	20	509	261	583.339	943.108	0.006232	0.009838	5	22	21	19	10	3
14	21	520	316	446.263	814.908	0.027177	0.070107	6	22	20	24	19	18	25
14	22	584	279	514.716	660.892	0.004544	0.010686	4	23	24	21	20
14	23	606	342	644.104	837.843	0.028852	0.08064	4	37	26	24	22
14	24	549	363	465.633	659.539	0.010459	0.011807	6	23	22	26	27	25	21
14	25	493	404	608.249	943.978	0.068566	0.148789	6	29	28	24	18	21	16
14	26	585	417	660.735	948.89	0.019392	0.061644	7	35	36	37	23	28	27	24
14	27	533	414	539.605	738.273	0.004426	0.00497	3	28	26	24
14	28	536	458	588.942	782.258	0.008552	0.018704	7	35	29	32	31	25	27	26
14	29	459	513	641.993	628.787	0.035127	0.04138	7	33	14	30	16	32	25	28
14	30	391	531	502.284	734.834	0.007774	0.002672	2	14	29
14	31	549	524	726.108	806.437	0.025159	0.023701	5	33	34	35	28	32
14	32	511	514	361.474	369.4	0.071777	0.100745	4	33	29	28	31
14	33	513	589	716.183	843.172	0.023605	0.033511	5	40	29	32	31	34
14	34	590	592	575.031	718.848	0.005011	0.063017	6	41	40	33	31	39	35
14	35	598	504	545.305	848.592	0.005656	0.003531	6	39	34	31	28	36	26
14	36	645	468	585.233	673.409	0.027331	0.095896	5	38	35	26	37	39
14	37	647	385	327.939	238.268	0.080591	0.287331	3	26	36	23
14	38	688	493	324.491	217.818	0.055982	0.21766	3	46	39	36
14	39	651	575	677.803	769.244	0.039665	0.247228	6	41	46	38	34	35	36
14	40	585	679	523.744	620.787	0.005562	0.159629	4	41	34	42	33
14	41	655	670	502.416	180.326	0.013121	0.189141	6	43	42	34	40	39	46
14	42	652	781	474.935	165.869	0.012343	0.089185	4	45	43	41	40
14	43	727	745	355.946	126.657	0.01209	0.014646	4	42	44	41	46
14	44	822	808	286.588	99.0983	0.00886	0.011356	1	43
14	45	645	894	316.054	127.352	0.031284	0.01317	1	42
14	46	727	578	326.471	100.646	0.03428	0.241675	4	41	43	39	38
15	1	291	296	348.838	573.196	0.075083	0.029554	2	2	32
15	2	345	268	566.53	388.624	0.023603	0.012822	4	34	1	32	3
[truncated: 2,616 more rows]

## Sheet: Day-5
Colony #	Cell #	Center position		Intensity		Dissimilarity		Count of	Cell # connected
[truncated: 3,034 more rows]

[truncated: 3 more sheets: Day-6, Day-7, Day-8]
